# Supplementary material for: Mosquitoes on a chip—environmental DNA-based detection of invasive mosquito species using high-throughput real-time PCR
Source: PeerJ. 2024 Sep 30;12:e17782. doi: 10.7717/peerj.17782 (PMC11448751; doi:10.7717/peerj.17782)
Supplement: Supplemental Information 2 [file peerj-12-17782-s002.xlsx]

## Sheet: Aealbo_ITS1_F440
RID: XE27PEJU013
Job Title:Nucleotide Sequence
Program: BLASTN
Query: None ID: lcl|Query_5018173(nucleic acid) Length: 17
Query Name: Ae. albopictus_ITS1_F440:GTCAGCAGGGCCGAACC from Hill et al. 2008, Van der Vossenberg et al. 2015
Database: nt Nucleotide collection (nt)
Description	Scientific Name	Max Score	Total Score	Query Cover	E value	Per. ident	Acc. Len	Accession
Streptomyces sp. S1D4-11 chromosome, complete genome	Streptomyces sp. S1D4-11	34.2	34.2	1	159	100	12276515	CP051010.1
Streptomyces sp. RLB1-33 chromosome, complete genome	Streptomyces sp. RLB1-33	34.2	34.2	1	159	100	12127650	CP050974.1
Streptomyces sp. RLB1-8 chromosome, complete genome	Streptomyces sp. RLB1-8	34.2	34.2	1	159	100	11765395	CP041650.2
Streptomyces sp. S1A1-8 chromosome, complete genome	Streptomyces sp. S1A1-8	34.2	34.2	1	159	100	12037094	CP041612.2
Streptomyces sp. S1D4-14 chromosome, complete genome	Streptomyces sp. S1D4-14	34.2	34.2	1	159	100	11723552	CP041607.2
Streptomyces sp. S1D4-20 chromosome	Streptomyces sp. S1D4-20	34.2	34.2	1	159	100	11851273	CP041609.2
Streptomyces sp. S1D4-23 chromosome	Streptomyces sp. S1D4-23	34.2	34.2	1	159	100	12057750	CP041613.2
Streptomyces sp. S1A1-7 chromosome	Streptomyces sp. S1A1-7	34.2	34.2	1	159	100	11713216	CP041604.2
Streptomyces sp. RLB3-6 chromosome	Streptomyces sp. RLB3-6	34.2	34.2	1	159	100	12338170	CP041602.2
Streptomyces sp. RLB3-17 chromosome, complete genome	Streptomyces sp. RLB3-17	34.2	34.2	1	159	100	12022941	CP041610.2
Mycolicibacterium pulveris JCM 6370 DNA, nearly complete genome	Mycolicibacterium pulveris	34.2	66.4	1	159	100	5484749	AP022599.1
Bacillus velezensis strain SRCM101368 chromosome, complete genome	Bacillus velezensis	34.2	34.2	1	159	100	4088134	CP031694.1
Streptomyces venezuelae strain ATCC 21018 chromosome, complete genome	Streptomyces venezuelae	34.2	34.2	1	159	100	7746267	CP029189.1
Streptomyces sp. RLB3-5 chromosome	Streptomyces sp. RLB3-5	34.2	34.2	1	159	100	11898970	CP041651.1
Streptomyces sp. S1A1-3 chromosome	Streptomyces sp. S1A1-3	34.2	34.2	1	159	100	12042091	CP041611.1
Streptomyces sp. RLB1-9 chromosome, complete genome	Streptomyces sp. RLB1-9	34.2	34.2	1	159	100	11940408	CP041654.1
Salarias fasciatus genome assembly, chromosome: 4	Salarias fasciatus	34.2	34.2	1	159	100	27169852	LR597439.1
Streptomyces albus strain ZD11 chromosome, complete genome	Streptomyces albus	34.2	34.2	1	159	100	8317371	CP033071.1
Bacillus velezensis strain Hx05 chromosome, complete genome	Bacillus velezensis	34.2	34.2	1	159	100	3913872	CP029473.2
Nocardia asteroides strain NCTC11293 genome assembly, chromosome: 1	Nocardia asteroides	34.2	34.2	1	159	100	6983363	LR134352.1
Cupriavidus taiwanensis isolate Cupriavidus taiwanensis LMG 19425 genome assembly, plasmid: II	Cupriavidus taiwanensis	34.2	34.2	1	159	100	2827766	LT991977.1
Cupriavidus taiwanensis isolate Cupriavidus taiwanensis SWF 65033 genome assembly, chromosome: CBM2638_b	Cupriavidus taiwanensis	34.2	34.2	1	159	100	2779545	LT977071.1
Cupriavidus taiwanensis isolate Cupriavidus taiwanensis STM 6083 genome assembly, chromosome: CBM2606_b	Cupriavidus taiwanensis	34.2	34.2	1	159	100	2704075	LT977002.1
Bacillus amyloliquefaciens strain Md1-6 polyketide synthase gene, partial cds	Bacillus amyloliquefaciens	34.2	34.2	1	159	100	676	MF589507.1
Bacillus sp. ZY-1-1 chromosome, complete genome	Bacillus sp. ZY-1-1	34.2	34.2	1	159	100	3899251	CP027061.1
Bacillus velezensis strain 8-2 chromosome, complete genome	Bacillus velezensis	34.2	34.2	1	159	100	3893071	CP028439.1
Bacillus velezensis strain J7-1 chromosome, complete genome	Bacillus velezensis	34.2	34.2	1	159	100	3893072	CP028440.1
Bacillus velezensis strain SCDB 291 chromosome, complete genome	Bacillus velezensis	34.2	34.2	1	159	100	4162569	CP022654.2
Bacillus velezensis strain NJAU-Z9, complete genome	Bacillus velezensis	34.2	34.2	1	159	100	3847297	CP022556.1
Bacillus velezensis strain DJ4 chromosome, complete genome	Bacillus velezensis	34.2	34.2	1	159	100	4016867	CP144358.1
Bacillus velezensis strain YM-3 chromosome, complete genome	Bacillus velezensis	34.2	34.2	1	159	100	3941837	CP143843.1
Bacillus amyloliquefaciens strain HX0037 chromosome, complete genome	Bacillus amyloliquefaciens	34.2	34.2	1	159	100	3887947	CP139782.1
Streptomyces mirabilis strain NBC 01714 chromosome, complete genome	Streptomyces mirabilis	34.2	66.4	1	159	100	12275813	CP109183.1
Streptomyces mirabilis strain NBC_00200 chromosome, complete genome	Streptomyces mirabilis	34.2	66.4	1	159	100	12198498	CP108127.1
Streptomyces sp. NBC_00271 chromosome, complete genome	Streptomyces sp. NBC_00271	34.2	66.4	1	159	100	11932113	CP108070.1
Streptomyces sp. NBC_00386 chromosome, complete genome	Streptomyces sp. NBC_00386	34.2	34.2	1	159	100	10193344	CP107950.1
Streptomyces sp. NBC_01378 chromosome, complete genome	Streptomyces sp. NBC_01378	34.2	34.2	1	159	100	10541167	CP109565.1
Streptomyces sp. NBC_01386 chromosome, complete genome	Streptomyces sp. NBC_01386	34.2	34.2	1	159	100	11327439	CP109558.1
Streptomyces sp. NBC_00117 chromosome, complete genome	Streptomyces sp. NBC_00117	34.2	34.2	1	159	100	11132734	CP108199.1
Streptomyces sp. NBC_00145 chromosome, complete genome	Streptomyces sp. NBC_00145	34.2	34.2	1	159	100	11051430	CP108174.1
Streptomyces sp. NBC_00147 chromosome, complete genome	Streptomyces sp. NBC_00147	34.2	34.2	1	159	100	11165668	CP108172.1
Streptomyces sp. NBC_01397 chromosome	Streptomyces sp. NBC_01397	34.2	34.2	1	159	100	9840777	CP109538.1
Streptomyces sp. NBC_01007 chromosome	Streptomyces sp. NBC_01007	34.2	34.2	1	159	100	10669088	CP108696.1
Streptomyces sp. NBC_00151 chromosome	Streptomyces sp. NBC_00151	34.2	34.2	1	159	100	10670226	CP108165.1
Heterocephalus glaber genome assembly, chromosome: 10	Heterocephalus glaber	34.2	34.2	1	159	100	76494523	OZ001118.1
Heterocephalus glaber genome assembly, chromosome: 10	Heterocephalus glaber	34.2	34.2	1	159	100	77528798	OZ001075.1
Blastococcus sp. BMG 8361 chromosome, complete genome	Blastococcus sp. BMG 8361	34.2	34.2	1	159	100	4901425	CP141261.1
Bacillus amyloliquefaciens strain LM2303, complete genome	Bacillus amyloliquefaciens	34.2	34.2	1	159	100	3989393	CP018152.1
Bacillus velezensis strain SYBC H47, complete genome	Bacillus velezensis	34.2	34.2	1	159	100	3884433	CP017747.1
Streptomyces albus strain BK3-25 chromosome, complete genome	Streptomyces albus	34.2	34.2	1	159	100	8308430	CP016825.1
Bacillus amyloliquefaciens strain PRIN1 chromosome	Bacillus amyloliquefaciens	34.2	34.2	1	159	100	3931318	CP136648.1
Bordetella pseudohinzii strain HI4681, complete genome	Bordetella pseudohinzii	34.2	34.2	1	159	100	4490371	CP016440.1
Bacillus velezensis strain CMML21-47 chromosome, complete genome	Bacillus velezensis	34.2	34.2	1	159	100	4071979	CP135199.1
Bacillus velezensis strain KB21 chromosome, complete genome	Bacillus velezensis	34.2	34.2	1	159	100	4116231	CP134775.1
Stenotrophomonas sp. A5588 chromosome	Stenotrophomonas sp. A5588	34.2	34.2	1	159	100	4328336	CP115543.1
Solea solea genome assembly, chromosome: 1	Solea solea	34.2	34.2	1	159	100	47064963	OY282534.1
Bacillus amyloliquefaciens strain S499, complete genome	Bacillus amyloliquefaciens	34.2	34.2	1	159	100	3927922	CP014700.1
Altererythrobacter epoxidivorans strain CGMCC 1.7731 chromosome, complete genome	Altererythrobacter epoxidivorans	34.2	34.2	1	159	100	2786256	CP012669.1
Bacillus velezensis strain KTA01 chromosome, complete genome	Bacillus velezensis	34.2	34.2	1	159	100	4180069	CP120982.1
Micromonospora sp. WMMD714 chromosome	Micromonospora sp. WMMD714	34.2	34.2	1	159	100	7106061	CP120744.1
Bacillus amyloliquefaciens strain MBLB0692 chromosome, complete genome	Bacillus amyloliquefaciens	34.2	34.2	1	159	100	3850373	CP102603.1
Pseudomonas sp. isolate MAG 425 chromosome, complete genome	Pseudomonas sp.	34.2	34.2	1	159	100	6914032	CP119322.1
Diaphora mendica genome assembly, chromosome: 20	Diaphora mendica	34.2	34.2	1	159	100	22927795	OX421330.1
Leucoma salicis genome assembly, chromosome: 7	Leucoma salicis	34.2	34.2	1	159	100	29282141	OX411810.1
Charanyca ferruginea genome assembly, chromosome: 19	Charanyca ferruginea	34.2	34.2	1	159	100	24760832	OX376075.1
Bacillus velezensis strain ML61 chromosome, complete genome	Bacillus velezensis	34.2	34.2	1	159	100	4035016	CP103769.1
Streptomyces sp. SCSIO ZS0520 chromosome, complete genome	Streptomyces sp. SCSIO ZS0520	34.2	34.2	1	159	100	7919716	CP092644.1
Euclidia mi genome assembly, chromosome: 27	Euclidia mi	34.2	100	1	159	100	30012474	OX123208.2
Geoalkalibacter subterraneus strain Red1, complete genome	Geoalkalibacter subterraneus	34.2	34.2	1	159	100	3475523	CP010311.1
Streptomyces albus strain DSM 41398, complete genome	Streptomyces albus	34.2	34.2	1	159	100	8384669	CP010519.1
Polaromonas sp. P1(28)-13 chromosome, complete genome	Polaromonas sp. P1(28)-13	34.2	34.2	1	159	100	6412550	CP087963.1
Polaromonas sp. P2-4 chromosome, complete genome	Polaromonas sp. P2-4	34.2	34.2	1	159	100	5984015	CP087965.1
Lelliottia amnigena strain P13 chromosome, complete genome	Lelliottia amnigena	34.2	34.2	1	159	100	4555627	CP099511.1
Bacillus amyloliquefaciens strain TL106 chromosome, complete genome	Bacillus amyloliquefaciens	34.2	34.2	1	159	100	3980960	CP090838.1
Cupriavidus taiwanensis strain SWF66294 chromosome 1, complete sequence	Cupriavidus taiwanensis	34.2	34.2	1	159	100	2679068	CP016949.1
Epistrophe grossulariae genome assembly, chromosome: 4	Epistrophe grossulariae	34.2	34.2	1	159	100	78506989	OV839569.1
Roseibium aggregatum strain SDL044 plasmid unnamed2, complete sequence	Roseibium aggregatum	34.2	34.2	1	159	100	96518	CP045624.1
Streptomyces longhuiensis strain BH-MK-02 chromosome, complete genome	Streptomyces longhuiensis	34.2	34.2	1	159	100	9816795	CP085173.1
Phycisphaerales bacterium isolate bin358 chromosome	Phycisphaerales bacterium	34.2	34.2	1	159	100	5278981	CP070747.1
Bacillus velezensis strain 19573-3 chromosome, complete genome	Bacillus velezensis	34.2	34.2	1	159	100	3990203	CP067043.1
Devosia salina strain SCS-3 chromosome, complete genome	Devosia salina	34.2	34.2	1	159	100	4296375	CP080590.1
Brevundimonas nasdae strain A30 chromosome, complete genome	Brevundimonas nasdae	34.2	34.2	1	159	100	3746705	CP080036.1
Brevundimonas nasdae strain Au29 chromosome, complete genome	Brevundimonas nasdae	34.2	34.2	1	159	100	3747438	CP080034.1
Cervus elaphus genome assembly, chromosome: 15	Cervus elaphus	34.2	34.2	1	159	100	94138249	OU343092.1
Bacillus velezensis strain VTX20 chromosome, complete genome	Bacillus velezensis	34.2	34.2	1	159	100	3891321	CP075054.1
Prevotella sp. oral taxon 475 strain F0059 chromosome, complete genome	Prevotella sp. oral taxon 475	34.2	34.2	1	159	100	2560308	CP072334.1
Streptomyces nojiriensis strain JCM 3382 chromosome, complete genome	Streptomyces nojiriensis	34.2	34.2	1	159	100	9022916	CP071139.1
Aedes albopictus isolate Tez4 18S ribosomal RNA gene, partial sequence	Aedes albopictus	34.2	34.2	1	159	100	476	KC527659.1
Aedes albopictus isolate Tez3 18S ribosomal RNA gene, partial sequence	Aedes albopictus	34.2	34.2	1	159	100	354	KC527658.1
Aedes albopictus isolate Tez2 18S ribosomal RNA gene, partial sequence	Aedes albopictus	34.2	34.2	1	159	100	224	KC527657.1
Bacillus amyloliquefaciens IT-45, complete genome	Bacillus amyloliquefaciens IT-45	34.2	34.2	1	159	100	3928857	CP004065.1
Bacillus velezensis strain EB14 chromosome, complete genome	Bacillus velezensis	34.2	34.2	1	159	100	4007882	CP065473.1
Bacillus velezensis strain BZR 277 chromosome, complete genome	Bacillus velezensis	34.2	34.2	1	159	100	3913640	CP064845.1
Bacillus velezensis strain BZR 86 chromosome, complete genome	Bacillus velezensis	34.2	34.2	1	159	100	3913613	CP064846.1
Bacillus velezensis strain DTU001 chromosome, complete genome	Bacillus velezensis	34.2	34.2	1	159	100	3927210	CP035533.1
Bacillus velezensis strain KMU01 chromosome, complete genome	Bacillus velezensis	34.2	34.2	1	159	100	3932437	CP063768.1
Enterobacter sp. JUb54 strain RIT712 chromosome	Enterobacter sp. JUb54	34.2	34.2	1	159	100	5304824	CP060418.1
Bacillus velezensis strain Pm9 chromosome, complete genome	Bacillus velezensis	34.2	34.2	1	159	100	3890670	CP059855.1
Paenibacillus sp. URB8-2 DNA, complete genome	Paenibacillus sp. URB8-2	34.2	34.2	1	159	100	5583866	AP023239.1
Ruegeria pomeroyi DSS-3 megaplasmid, complete sequence	Ruegeria pomeroyi DSS-3	34.2	34.2	1	159	100	491611	CP000032.1
Bacillus velezensis strain EN01 chromosome, complete genome	Bacillus velezensis	34.2	34.2	1	159	100	4029600	CP053377.1
Bacillus amyloliquefaciens strain WF02 chromosome, complete genome	Bacillus amyloliquefaciens	34.2	34.2	1	159	100	4026648	CP053376.1
Bacillus velezensis strain BY6 chromosome, complete genome	Bacillus velezensis	34.2	34.2	1	159	100	3898273	CP051011.1
Bacillus velezensis strain Htq6 chromosome, complete genome	Bacillus velezensis	34.2	34.2	1	159	100	3889281	CP050462.1
Bacillus velezensis strain LPL061 chromosome, complete genome	Bacillus velezensis	34.2	34.2	1	159	100	3907268	CP042271.1
Bacillus velezensis strain FJAT-45028 chromosome, complete genome	Bacillus velezensis	34.2	34.2	1	159	100	3986791	CP047157.1
Bacillus velezensis strain GA1 chromosome	Bacillus velezensis	34.2	34.2	1	159	100	3859323	CP046386.1
Bacillus velezensis strain BvL03 chromosome, complete genome	Bacillus velezensis	34.2	34.2	1	159	100	3984544	CP041192.1
Bacillus amyloliquefaciens strain DH8030 chromosome, complete genome	Bacillus amyloliquefaciens	34.2	34.2	1	159	100	3993985	CP041770.1
Gossypium turneri isolate D10-2 chromosome D10_02	Gossypium turneri	34.2	34.2	1	159	100	50570303	CP032572.1
Bacillus amyloliquefaciens strain X030 chromosome, complete genome	Bacillus amyloliquefaciens	34.2	34.2	1	159	100	3952640	CP040672.1
Bacillus velezensis strain WRN014 chromosome, complete genome	Bacillus velezensis	34.2	34.2	1	159	100	4063541	CP041361.1
Thermosporothrix sp. COM3 DNA, nearly complete genome	Thermosporothrix sp. COM3	34.2	34.2	1	159	100	7674705	AP019376.1
Bacillus velezensis strain LB002 chromosome, complete genome	Bacillus velezensis	34.2	34.2	1	159	100	4027435	CP037417.1
Bacillus velezensis strain UTB96 chromosome	Bacillus velezensis	34.2	34.2	1	159	100	3715675	CP036527.1
Bacillus velezensis strain OSY-GA1 chromosome	Bacillus velezensis	34.2	34.2	1	159	100	4009999	CP031880.1
Bacillus velezensis strain B-4 chromosome, complete genome	Bacillus velezensis	34.2	34.2	1	159	100	3919798	CP031424.1
Cupriavidus taiwanensis isolate Cupriavidus taiwanensis STM 3679 genome assembly, plasmid: II	Cupriavidus taiwanensis	34.2	34.2	1	159	100	2795658	LT984804.1
Bacillus subtilis strain Md1-44 polyketide synthase gene, partial cds	Bacillus subtilis	34.2	34.2	1	159	100	675	MF589514.1
Bacillus amyloliquefaciens strain Md1-43 polyketide synthase gene, partial cds	Bacillus amyloliquefaciens	34.2	34.2	1	159	100	675	MF589513.1
Priestia megaterium strain Md1-9 polyketide synthase gene, partial cds	Priestia megaterium	34.2	34.2	1	159	100	675	MF589508.1
Bacillus velezensis strain KD1 chromosome, complete genome	Bacillus velezensis	34.2	34.2	1	159	100	3921966	CP014990.2
Bacillus velezensis strain 131-4 chromosome, complete genome	Bacillus velezensis	34.2	34.2	1	159	100	3893029	CP028441.1
Bacillus velezensis strain DKU_NT_04 chromosome, complete genome	Bacillus velezensis	34.2	34.2	1	159	100	4166265	CP026533.1
Bacillus velezensis strain GFP-2 chromosome, complete genome	Bacillus velezensis	34.2	34.2	1	159	100	3975220	CP021011.1
Bacillus velezensis strain CMT-6 chromosome, complete genome	Bacillus velezensis	34.2	34.2	1	159	100	3928489	CP025341.1
Bacillus velezensis S141 DNA, complete genome	Bacillus velezensis	34.2	34.2	1	159	100	3974582	AP018402.1
Bacillus velezensis strain SCGB 1 chromosome, complete genome	Bacillus velezensis	34.2	34.2	1	159	100	4085488	CP023320.1
Bacillus velezensis strain J01 chromosome	Bacillus velezensis	34.2	34.2	1	159	100	4179934	CP023133.1
Prauserella marina strain DSM 45268 chromosome, complete genome	Prauserella marina	34.2	66.4	1	159	100	6851918	CP016353.1
Bacillus amyloliquefaciens strain MT45 chromosome, complete genome	Bacillus amyloliquefaciens	34.2	34.2	1	159	100	3897521	CP011252.1
Bacillus velezensis strain T20E-257, complete genome	Bacillus velezensis	34.2	34.2	1	159	100	3893083	CP021976.1
Bacillus velezensis strain ZL918, complete genome	Bacillus velezensis	34.2	34.2	1	159	100	3922711	CP021338.1
Aedes albopictus haplotype 2 18S ribosomal RNA gene, partial sequence; and internal transcribed spacer 1, 5.8S ribosomal RNA gene, and internal transcribed spacer 2, complete sequence	Aedes albopictus	34.2	34.2	1	159	100	1136	KX495943.1
Aedes albopictus haplotype 3 18S ribosomal RNA gene, partial sequence; and internal transcribed spacer 1, 5.8S ribosomal RNA gene, and internal transcribed spacer 2, complete sequence	Aedes albopictus	34.2	34.2	1	159	100	1139	KX495935.1
Aedes albopictus haplotype 5 18S ribosomal RNA gene, partial sequence; and internal transcribed spacer 1, 5.8S ribosomal RNA gene, and internal transcribed spacer 2, complete sequence	Aedes albopictus	34.2	34.2	1	159	100	1141	KX495934.1
Aedes albopictus haplotype 4 18S ribosomal RNA gene, partial sequence; and internal transcribed spacer 1, 5.8S ribosomal RNA gene, and internal transcribed spacer 2, complete sequence	Aedes albopictus	34.2	34.2	1	159	100	1138	KX495931.1
Aedes albopictus haplotype 1 18S ribosomal RNA gene, partial sequence; and internal transcribed spacer 1, 5.8S ribosomal RNA gene, and internal transcribed spacer 2, complete sequence	Aedes albopictus	34.2	34.2	1	159	100	1118	KX495928.1
Bacillus velezensis strain GH1-13, complete genome	Bacillus velezensis	34.2	34.2	1	159	100	4071980	CP019040.1
Bacillus sp. MT(2024) chromosome, complete genome	Bacillus sp. MT(2024)	34.2	34.2	1	159	100	4021246	CP143632.1
Streptomyces sp. NBC_00569 chromosome, complete genome	Streptomyces sp. NBC_00569	34.2	66.4	1	159	100	10324489	CP107783.1
Bacillus velezensis strain JBCS608 chromosome, complete genome	Bacillus velezensis	34.2	34.2	1	159	100	4027436	CP143266.1
Streptomyces sp. NBC_01361 chromosome, complete genome	Streptomyces sp. NBC_01361	34.2	34.2	1	159	100	10720672	CP109589.1
Streptomyces sp. NBC_01280 chromosome, complete genome	Streptomyces sp. NBC_01280	34.2	66.4	1	159	100	10211813	CP108438.1
Streptomyces sp. NBC_01431 chromosome, complete genome	Streptomyces sp. NBC_01431	34.2	34.2	1	159	100	8180708	CP109496.1
Streptomyces sp. NBC_01453 chromosome, complete genome	Streptomyces sp. NBC_01453	34.2	34.2	1	159	100	9265359	CP109478.1
Streptomyces sp. NBC_00659 strain NBC 00659 chromosome, complete genome	Streptomyces sp. NBC_00659	34.2	34.2	1	159	100	9661321	CP109031.1
Streptomyces mirabilis strain NBC_01248 chromosome, complete genome	Streptomyces mirabilis	34.2	34.2	1	159	100	11781953	CP108477.1
Streptomyces sp. NBC_00269 chromosome, complete genome	Streptomyces sp. NBC_00269	34.2	34.2	1	159	100	10967080	CP108075.1
Streptomyces sp. NBC_00328 chromosome, complete genome	Streptomyces sp. NBC_00328	34.2	34.2	1	159	100	9971452	CP108013.1
Streptomyces sp. NBC_00371 chromosome, complete genome	Streptomyces sp. NBC_00371	34.2	34.2	1	159	100	11114350	CP107967.1
Streptomyces mirabilis strain NBC_00381 chromosome, complete genome	Streptomyces mirabilis	34.2	34.2	1	159	100	12912080	CP107955.1
Streptomyces sp. NBC_01393 chromosome, complete genome	Streptomyces sp. NBC_01393	34.2	34.2	1	159	100	10228639	CP109546.1
Streptomyces sp. NBC_00649 chromosome, complete genome	Streptomyces sp. NBC_00649	34.2	66.4	1	159	100	10292842	CP109037.1
Streptomyces sp. NBC_00003 chromosome, complete genome	Streptomyces sp. NBC_00003	34.2	34.2	1	159	100	8698839	CP108318.1
Streptomyces sp. NBC_00009 chromosome, complete genome	Streptomyces sp. NBC_00009	34.2	34.2	1	159	100	8964405	CP108312.1
Streptomyces sp. NBC_00056 chromosome, complete genome	Streptomyces sp. NBC_00056	34.2	66.4	1	159	100	10567953	CP108258.1
Streptomyces sp. NBC_00081 chromosome, complete genome	Streptomyces sp. NBC_00081	34.2	66.4	1	159	100	10386121	CP108234.1
Streptomyces sp. NBC_00110 chromosome, complete genome	Streptomyces sp. NBC_00110	34.2	98.6	1	159	100	9579069	CP108206.1
Streptomyces sp. NBC_00119 chromosome, complete genome	Streptomyces sp. NBC_00119	34.2	34.2	1	159	100	10962160	CP108195.1
Streptomyces sp. NBC_00118 chromosome, complete genome	Streptomyces sp. NBC_00118	34.2	66.4	1	159	100	10245735	CP108198.1
Streptomyces sp. NBC_00134 chromosome, complete genome	Streptomyces sp. NBC_00134	34.2	66.4	1	159	100	10315281	CP108181.1
Streptomyces sp. NBC_00212 chromosome, complete genome	Streptomyces sp. NBC_00212	34.2	34.2	1	159	100	8657633	CP108115.1
Streptomyces sp. NBC_01003 chromosome, complete genome	Streptomyces sp. NBC_01003	34.2	34.2	1	159	100	10319649	CP108707.1
Streptomyces sp. NBC_01445 chromosome	Streptomyces sp. NBC_01445	34.2	34.2	1	159	100	10433345	CP109485.1
Streptomyces sp. NBC_01474 chromosome	Streptomyces sp. NBC_01474	34.2	34.2	1	159	100	10569674	CP109449.1
Bacillus velezensis strain AMR25 chromosome, complete genome	Bacillus velezensis	34.2	34.2	1	159	100	3909646	CP140115.1
Bacillus amyloliquefaciens strain Y14 chromosome, complete genome	Bacillus amyloliquefaciens	34.2	34.2	1	159	100	3957164	CP017953.1
Bacillus velezensis strain N23 chromosome, complete genome	Bacillus velezensis	34.2	34.2	1	159	100	4014215	CP137889.1
Bacillus velezensis strain M75, complete genome	Bacillus velezensis	34.2	34.2	1	159	100	4007450	CP016395.1
Bacillus velezensis strain CYS06 chromosome, complete genome	Bacillus velezensis	34.2	34.2	1	159	100	3914159	CP137015.1
Bacillus amyloliquefaciens strain CUN9 chromosome	Bacillus amyloliquefaciens	34.2	34.2	1	159	100	3929978	CP136647.1
Bacillus amyloliquefaciens strain CHAG-1D chromosome	Bacillus amyloliquefaciens	34.2	34.2	1	159	100	3933863	CP136641.1
Micromonospora rifamycinica strain DSM 44983 genome assembly, chromosome: I	Micromonospora rifamycinica	34.2	34.2	1	159	100	7011369	LT607752.1
Bacillus velezensis RB.IBE29 DNA, complete genome	Bacillus velezensis	34.2	34.2	1	159	100	3957092	AP028932.1
Arthrobacter oryzae strain AO2021 chromosome, complete genome	Arthrobacter oryzae	34.2	66.4	1	159	100	4648183	CP132204.1
Bacillus velezensis strain XDY66 chromosome, complete genome	Bacillus velezensis	34.2	34.2	1	159	100	3956418	CP130608.1
Bacillus amyloliquefaciens strain C6.7 chromosome, complete genome	Bacillus amyloliquefaciens	34.2	34.2	1	159	100	3974410	CP130445.1
Bacillus amyloliquefaciens strain PM415 chromosome, complete genome	Bacillus amyloliquefaciens	34.2	34.2	1	159	100	4162601	CP130280.1
Bacillus velezensis strain 411 chromosome, complete genome	Bacillus velezensis	34.2	34.2	1	159	100	3888339	CP126577.1
Agrostemma githago genome assembly, chromosome: 2	Agrostemma githago	34.2	34.2	1	159	100	83024620	OY288240.1
Bacillus velezensis strain SSF6 chromosome, complete genome	Bacillus velezensis	34.2	34.2	1	159	100	3891780	CP129459.1
Aliiglaciecola sp. LCG003 chromosome, complete genome	Aliiglaciecola sp. LCG003	34.2	34.2	1	159	100	4411932	CP128185.1
Bacillus amyloliquefaciens strain N2B2 chromosome	Bacillus amyloliquefaciens	34.2	34.2	1	159	100	3954222	CP127243.1
Bacillus velezensis strain B31 chromosome, complete genome	Bacillus velezensis	34.2	34.2	1	159	100	4056755	CP126226.1
Bacillus methylotrophicus strain B25 genome assembly, chromosome : BAMMD1	Bacillus velezensis	34.2	34.2	1	159	100	3854619	LN999829.1
Bacillus amyloliquefaciens strain MBE1283 chromosome, complete genome	Bacillus amyloliquefaciens	34.2	34.2	1	159	100	3966922	CP013727.1
Aedes albopictus clone Aealb_VU_VU1_1_4 18S ribosomal RNA gene, partial sequence; internal transcribed spacer 1, complete sequence; and 5.8S ribosomal RNA gene, partial sequence	Aedes albopictus	34.2	34.2	1	159	100	693	KF471544.1
Aedes albopictus clone Aealb_VU_VU1_1_3 18S ribosomal RNA gene, partial sequence; internal transcribed spacer 1, complete sequence; and 5.8S ribosomal RNA gene, partial sequence	Aedes albopictus	34.2	34.2	1	159	100	695	KF471543.1
Aedes albopictus clone Aealb_VU_VU1_1_2 18S ribosomal RNA gene, partial sequence; internal transcribed spacer 1, complete sequence; and 5.8S ribosomal RNA gene, partial sequence	Aedes albopictus	34.2	34.2	1	159	100	694	KF471542.1
Aedes albopictus clone Aealb_VU_VU1_1_1 18S ribosomal RNA gene, partial sequence; internal transcribed spacer 1, complete sequence; and 5.8S ribosomal RNA gene, partial sequence	Aedes albopictus	34.2	34.2	1	159	100	687	KF471541.1
Aedes albopictus clone Aealb_ITA_Li2_1_4 18S ribosomal RNA gene, partial sequence; internal transcribed spacer 1, complete sequence; and 5.8S ribosomal RNA gene, partial sequence	Aedes albopictus	34.2	34.2	1	159	100	693	KF471540.1
Aedes albopictus clone Aealb_ITA_Li2_1_3 18S ribosomal RNA gene, partial sequence; internal transcribed spacer 1, complete sequence; and 5.8S ribosomal RNA gene, partial sequence	Aedes albopictus	34.2	34.2	1	159	100	700	KF471539.1
Aedes albopictus clone Aealb_ITA_Li2_1_2 18S ribosomal RNA gene, partial sequence; internal transcribed spacer 1, complete sequence; and 5.8S ribosomal RNA gene, partial sequence	Aedes albopictus	34.2	34.2	1	159	100	700	KF471538.1
Aedes albopictus clone Aealb_ITA_Li2_1_1 18S ribosomal RNA gene, partial sequence; internal transcribed spacer 1, complete sequence; and 5.8S ribosomal RNA gene, partial sequence	Aedes albopictus	34.2	34.2	1	159	100	700	KF471537.1
Aedes albopictus clone Aealb_ITA_Li1_1_3 18S ribosomal RNA gene, partial sequence; internal transcribed spacer 1, complete sequence; and 5.8S ribosomal RNA gene, partial sequence	Aedes albopictus	34.2	34.2	1	159	100	687	KF471534.1
Aedes albopictus clone Aealb_ITA_Li1_1_2 18S ribosomal RNA gene, partial sequence; internal transcribed spacer 1, complete sequence; and 5.8S ribosomal RNA gene, partial sequence	Aedes albopictus	34.2	34.2	1	159	100	700	KF471533.1
Aedes albopictus clone Aealb_ITA_Li1_1_1 18S ribosomal RNA gene, partial sequence; internal transcribed spacer 1, complete sequence; and 5.8S ribosomal RNA gene, partial sequence	Aedes albopictus	34.2	34.2	1	159	100	693	KF471532.1
Aedes albopictus clone Aealb_AT_AT1_1_4 18S ribosomal RNA gene, partial sequence; internal transcribed spacer 1, complete sequence; and 5.8S ribosomal RNA gene, partial sequence	Aedes albopictus	34.2	34.2	1	159	100	692	KF471531.1
Aedes albopictus clone Aealb_AT_AT1_1_3 18S ribosomal RNA gene, partial sequence; internal transcribed spacer 1, complete sequence; and 5.8S ribosomal RNA gene, partial sequence	Aedes albopictus	34.2	34.2	1	159	100	700	KF471530.1
Aedes albopictus clone Aealb_AT_AT1_1_1 18S ribosomal RNA gene, partial sequence; internal transcribed spacer 1, complete sequence; and 5.8S ribosomal RNA gene, partial sequence	Aedes albopictus	34.2	34.2	1	159	100	691	KF471528.1
Bacillus velezensis strain SF334 chromosome, complete genome	Bacillus velezensis	34.2	34.2	1	159	100	4078641	CP125289.1
Bacillus velezensis strain YA215 chromosome, complete genome	Bacillus velezensis	34.2	34.2	1	159	100	3976514	CP121465.1
Bacillus velezensis strain YC_89 chromosome, complete genome	Bacillus velezensis	34.2	34.2	1	159	100	3953810	CP092499.1
Bacillus velezensis strain ID-A01 chromosome, complete genome	Bacillus velezensis	34.2	34.2	1	159	100	3938841	CP066377.1
Bacillus velezensis strain 160 chromosome, complete genome	Bacillus velezensis	34.2	34.2	1	159	100	4296610	CP119675.1
Mythimna vitellina genome assembly, chromosome: 19	Mythimna vitellina	34.2	34.2	1	159	100	23642838	OX438703.1
Bacillus velezensis strain ZY1 chromosome, complete genome	Bacillus velezensis	34.2	34.2	1	159	100	4032733	CP117945.1
Bacillus velezensis strain FC02 chromosome, complete genome	Bacillus velezensis	34.2	34.2	1	159	100	3964910	CP118495.1
Bacillus velezensis strain MBNC_DBT-NECAB chromosome	Bacillus velezensis	34.2	34.2	1	159	100	3904600	CP088300.1
Bacillus velezensis strain FJAT-54560 chromosome, complete genome	Bacillus velezensis	34.2	34.2	1	159	100	3986575	CP115604.1
Bacillus velezensis strain MBLB 0692 chromosome, complete genome	Bacillus velezensis	34.2	34.2	1	159	100	3820102	CP115158.1
Aedes albopictus voucher 30 small subunit ribosomal RNA gene and internal transcribed spacer 1, partial sequence	Aedes albopictus	34.2	34.2	1	159	100	489	MW627363.1
Aedes albopictus voucher 29 small subunit ribosomal RNA gene and internal transcribed spacer 1, partial sequence	Aedes albopictus	34.2	34.2	1	159	100	489	MW627362.1
Aedes albopictus voucher 28 small subunit ribosomal RNA gene and internal transcribed spacer 1, partial sequence	Aedes albopictus	34.2	34.2	1	159	100	489	MW627361.1
Aedes albopictus voucher 27 small subunit ribosomal RNA gene and internal transcribed spacer 1, partial sequence	Aedes albopictus	34.2	34.2	1	159	100	489	MW627360.1
Aedes albopictus voucher 26 small subunit ribosomal RNA gene and internal transcribed spacer 1, partial sequence	Aedes albopictus	34.2	34.2	1	159	100	489	MW627359.1
Aedes albopictus voucher 25 small subunit ribosomal RNA gene and internal transcribed spacer 1, partial sequence	Aedes albopictus	34.2	34.2	1	159	100	489	MW627358.1
Aedes albopictus voucher 24 small subunit ribosomal RNA gene and internal transcribed spacer 1, partial sequence	Aedes albopictus	34.2	34.2	1	159	100	489	MW627357.1
Aedes albopictus voucher 23 small subunit ribosomal RNA gene and internal transcribed spacer 1, partial sequence	Aedes albopictus	34.2	34.2	1	159	100	489	MW627356.1
Aedes albopictus voucher 22 small subunit ribosomal RNA gene and internal transcribed spacer 1, partial sequence	Aedes albopictus	34.2	34.2	1	159	100	489	MW627355.1
Aedes albopictus voucher 21 small subunit ribosomal RNA gene and internal transcribed spacer 1, partial sequence	Aedes albopictus	34.2	34.2	1	159	100	489	MW627354.1
Aedes albopictus voucher 20 small subunit ribosomal RNA gene and internal transcribed spacer 1, partial sequence	Aedes albopictus	34.2	34.2	1	159	100	489	MW627353.1
Aedes albopictus voucher 19 small subunit ribosomal RNA gene and internal transcribed spacer 1, partial sequence	Aedes albopictus	34.2	34.2	1	159	100	489	MW627352.1
Aedes albopictus voucher 18 small subunit ribosomal RNA gene and internal transcribed spacer 1, partial sequence	Aedes albopictus	34.2	34.2	1	159	100	489	MW627351.1
Aedes albopictus voucher 17 small subunit ribosomal RNA gene and internal transcribed spacer 1, partial sequence	Aedes albopictus	34.2	34.2	1	159	100	489	MW627350.1
Aedes albopictus voucher 16 small subunit ribosomal RNA gene and internal transcribed spacer 1, partial sequence	Aedes albopictus	34.2	34.2	1	159	100	489	MW627349.1
Aedes albopictus voucher 15 small subunit ribosomal RNA gene and internal transcribed spacer 1, partial sequence	Aedes albopictus	34.2	34.2	1	159	100	489	MW627348.1
Aedes albopictus voucher 14 small subunit ribosomal RNA gene and internal transcribed spacer 1, partial sequence	Aedes albopictus	34.2	34.2	1	159	100	489	MW627347.1
Aedes albopictus voucher 13 small subunit ribosomal RNA gene and internal transcribed spacer 1, partial sequence	Aedes albopictus	34.2	34.2	1	159	100	489	MW627346.1
Aedes albopictus voucher 12 small subunit ribosomal RNA gene and internal transcribed spacer 1, partial sequence	Aedes albopictus	34.2	34.2	1	159	100	489	MW627345.1
Aedes albopictus voucher 11 small subunit ribosomal RNA gene and internal transcribed spacer 1, partial sequence	Aedes albopictus	34.2	34.2	1	159	100	489	MW627344.1
Aedes albopictus voucher 10 small subunit ribosomal RNA gene and internal transcribed spacer 1, partial sequence	Aedes albopictus	34.2	34.2	1	159	100	489	MW627343.1
Aedes albopictus voucher 9 small subunit ribosomal RNA gene and internal transcribed spacer 1, partial sequence	Aedes albopictus	34.2	34.2	1	159	100	489	MW627342.1
Aedes albopictus voucher 8 small subunit ribosomal RNA gene and internal transcribed spacer 1, partial sequence	Aedes albopictus	34.2	34.2	1	159	100	489	MW627341.1
Aedes albopictus voucher 7 small subunit ribosomal RNA gene and internal transcribed spacer 1, partial sequence	Aedes albopictus	34.2	34.2	1	159	100	489	MW627340.1
Aedes albopictus voucher 6 small subunit ribosomal RNA gene and internal transcribed spacer 1, partial sequence	Aedes albopictus	34.2	34.2	1	159	100	489	MW627339.1
Aedes albopictus voucher 5 small subunit ribosomal RNA gene and internal transcribed spacer 1, partial sequence	Aedes albopictus	34.2	34.2	1	159	100	489	MW627338.1
Aedes albopictus voucher 4 small subunit ribosomal RNA gene and internal transcribed spacer 1, partial sequence	Aedes albopictus	34.2	34.2	1	159	100	489	MW627337.1
Aedes albopictus voucher 3 small subunit ribosomal RNA gene and internal transcribed spacer 1, partial sequence	Aedes albopictus	34.2	34.2	1	159	100	489	MW627336.1
Aedes albopictus voucher 2 small subunit ribosomal RNA gene and internal transcribed spacer 1, partial sequence	Aedes albopictus	34.2	34.2	1	159	100	489	MW627335.1
Aedes albopictus voucher 1 small subunit ribosomal RNA gene and internal transcribed spacer 1, partial sequence	Aedes albopictus	34.2	34.2	1	159	100	489	MW627334.1
Bacillus velezensis strain JJ-D34 chromosome, complete genome	Bacillus velezensis	34.2	34.2	1	159	100	4105955	CP011346.1
Bacillus velezensis NJN-6 chromosome, complete genome	Bacillus velezensis NJN-6	34.2	34.2	1	159	100	4052546	CP007165.1
Bacillus velezensis strain L-S60 chromosome, complete genome	Bacillus velezensis	34.2	34.2	1	159	100	3903017	CP011278.1
Bacillus velezensis strain Bacillus velezensis F3A chromosome, complete genome	Bacillus velezensis	34.2	34.2	1	159	100	3939508	CP107556.1
Bacillus velezensis strain LT-2 chromosome, complete genome	Bacillus velezensis	34.2	34.2	1	159	100	3902562	CP107079.1
Bacillus siamensis strain IMD4001 chromosome, complete genome	Bacillus siamensis	34.2	34.2	1	159	100	3975982	CP075590.1
Bacillus velezensis strain L-H15 chromosome, complete genome	Bacillus velezensis	34.2	34.2	1	159	100	3905973	CP010556.1
Aedes albopictus isolate UiTM TPK internal transcribed spacer 1, partial sequence	Aedes albopictus	34.2	34.2	1	159	100	415	KM924399.1
Bacillus velezensis strain SRCM116265 chromosome, complete genome	Bacillus velezensis	34.2	34.2	1	159	100	4192280	CP103856.1
Polaromonas sp. P1-6 chromosome, complete genome	Polaromonas sp. P1-6	34.2	34.2	1	159	100	6208197	CP087966.1
Bacillus velezensis strain PMC206 chromosome, complete genome	Bacillus velezensis	34.2	34.2	1	159	100	3980445	CP102350.1
Bacillus amyloliquefaciens strain B408 chromosome, complete genome	Bacillus amyloliquefaciens	34.2	34.2	1	159	100	3909246	CP101661.1
Bacillus velezensis strain 906 chromosome, complete genome	Bacillus velezensis	34.2	34.2	1	159	100	3954104	CP101621.1
Bacillus velezensis strain TPS3N chromosome, complete genome	Bacillus velezensis	34.2	34.2	1	159	100	3934741	CP085283.1
Heterocephalus glaber genome assembly, chromosome: 16	Heterocephalus glaber	34.2	34.2	1	159	100	76437676	OX090956.1
Heterocephalus glaber genome assembly, chromosome: 16	Heterocephalus glaber	34.2	34.2	1	159	100	75664774	OX090924.1
Bacillus subtilis strain B-1 genome	Bacillus subtilis	34.2	34.2	1	159	100	3941446	CP009684.1
Bacillus velezensis strain CMF18 chromosome, complete genome	Bacillus velezensis	34.2	34.2	1	159	100	3963155	CP085388.1
Bacillus velezensis strain CK17 chromosome, complete genome	Bacillus velezensis	34.2	34.2	1	159	100	3921806	CP085706.1
Bacillus velezensis strain B1 chromosome, complete genome	Bacillus velezensis	34.2	34.2	1	159	100	3992560	CP097895.1
Bacillus velezensis strain V 3.14 chromosome, complete genome	Bacillus velezensis	34.2	34.2	1	159	100	3965286	CP097784.1
Bacillus velezensis strain R 4.6 chromosome, complete genome	Bacillus velezensis	34.2	34.2	1	159	100	3965285	CP097779.1
Bacillus velezensis strain GUCC45 chromosome, complete genome	Bacillus velezensis	34.2	34.2	1	159	100	3972889	CP097326.1
Bacillus velezensis strain N3 chromosome, complete genome	Bacillus velezensis	34.2	34.2	1	159	100	4157743	CP097208.1
Bacillus velezensis strain SC60 chromosome, complete genome	Bacillus velezensis	34.2	34.2	1	159	100	3962671	CP072311.1
Bacillus velezensis strain TL chromosome	Bacillus velezensis	34.2	34.2	1	159	100	3914302	CP095183.1
Bacillus velezensis strain FTL7 chromosome	Bacillus velezensis	34.2	34.2	1	159	100	3849077	CP094618.1
Bacillus velezensis strain IM1 chromosome, complete genome	Bacillus velezensis	34.2	34.2	1	159	100	3919417	CP041784.1
Bacillus velezensis strain 504 chromosome, complete genome	Bacillus velezensis	34.2	34.2	1	159	100	3905813	CP092439.1
Bacillus velezensis strain SF327 chromosome, complete genome	Bacillus velezensis	34.2	34.2	1	159	100	4081758	CP092383.1
Bacillus sp. R45 chromosome, complete genome	Bacillus sp. R45	34.2	34.2	1	159	100	3924335	CP091421.1
Bacillus velezensis strain Yao chromosome, complete genome	Bacillus velezensis	34.2	34.2	1	159	100	3951864	CP090905.1
Nocardia asteroides strain FDAARGOS_1622 chromosome, complete genome	Nocardia asteroides	34.2	34.2	1	159	100	6983420	CP089227.1
Bacillus velezensis strain B-001 chromosome, complete genome	Bacillus velezensis	34.2	34.2	1	159	100	4067009	CP087957.1
Bacillus velezensis strain JIN4 chromosome, complete genome	Bacillus velezensis	34.2	34.2	1	159	100	3904585	CP087137.1
Phycisphaerales bacterium isolate bin463 chromosome	Phycisphaerales bacterium	34.2	34.2	1	159	100	4688018	CP070723.1
Bacillus amyloliquefaciens isolate ELA1901024 chromosome	Bacillus amyloliquefaciens	34.2	34.2	1	159	100	4090715	CP071042.1
Bacillus amyloliquefaciens LFB112, complete genome	Bacillus amyloliquefaciens LFB112	34.2	34.2	1	159	100	3942754	CP006952.1
Bacillus velezensis strain CL-4 chromosome, complete genome	Bacillus velezensis	34.2	34.2	1	159	100	4063558	CP081304.1
Nocardiopsis sp. MT53 chromosome MT53, complete sequence	Nocardiopsis sp. MT53	34.2	34.2	1	159	100	7194887	CP080599.1
Bacillus velezensis strain WB chromosome, complete genome	Bacillus velezensis	34.2	34.2	1	159	100	3896799	CP076514.1
Bacillus velezensis strain GS-1 chromosome, complete genome	Bacillus velezensis	34.2	34.2	1	159	100	4030799	CP072791.1
Nonomuraea coxensis DSM 45129 chromosome, complete genome	Nonomuraea coxensis DSM 45129	34.2	34.2	1	159	100	9073954	CP068985.1
Bacillus amyloliquefaciens strain EA19 chromosome, complete genome	Bacillus amyloliquefaciens	34.2	34.2	1	159	100	3964177	CP079834.1
Bacillus velezensis strain GMEKP1 chromosome, complete genome	Bacillus velezensis	34.2	34.2	1	159	100	4015700	CP076450.1
Bacillus velezensis strain Q12 chromosome, complete genome	Bacillus velezensis	34.2	34.2	1	159	100	4182261	CP076290.1
Bacillus amyloliquefaciens strain SN16-1 chromosome, complete genome	Bacillus amyloliquefaciens	34.2	34.2	1	159	100	3974408	CP075547.1
Bacillus velezensis strain VTX9 chromosome, complete genome	Bacillus velezensis	34.2	34.2	1	159	100	3985800	CP074685.1
Bacillus amyloliquefaciens strain L-17 chromosome, complete genome	Bacillus amyloliquefaciens	34.2	34.2	1	159	100	3933788	CP074391.1
Nocardiopsis changdeensis strain Mg02 chromosome, complete genome	Nocardiopsis changdeensis	34.2	34.2	1	159	100	7194689	CP074133.1
Streptomyces mirabilis strain P16B-1 chromosome, complete genome	Streptomyces mirabilis	34.2	34.2	1	159	100	9103359	CP074102.1
Bacillus velezensis strain Y816 chromosome, complete genome	Bacillus velezensis	34.2	34.2	1	159	100	3914314	CP073656.1
Bacillus velezensis strain VY03 chromosome, complete genome	Bacillus velezensis	34.2	34.2	1	159	100	3942273	CP072843.1
Bacillus velezensis strain AD8 chromosome, complete genome	Bacillus velezensis	34.2	34.2	1	159	100	3891798	CP072310.1
Bacillus amyloliquefaciens strain GXU-1 chromosome, complete genome	Bacillus amyloliquefaciens	34.2	34.2	1	159	100	3976083	CP065159.1
Bacillus velezensis strain Sam8H1 chromosome, complete genome	Bacillus velezensis	34.2	34.2	1	159	100	3983519	CP069391.1
Bacillus velezensis strain GUMT319 chromosome, complete genome	Bacillus velezensis	34.2	34.2	1	159	100	3940023	CP068563.1
Aedes albopictus genomic DNA containing ITS1	Aedes albopictus	34.2	34.2	1	159	100	427	HF536719.1
Bacillus velezensis strain Mr12 chromosome, complete genome	Bacillus velezensis	34.2	34.2	1	159	100	3920120	CP066337.1
Bacillus velezensis strain LBUM1082 chromosome, complete genome	Bacillus velezensis	34.2	34.2	1	159	100	3933785	CP065790.1
Bacillus velezensis strain FIO1408 chromosome, complete genome	Bacillus velezensis	34.2	34.2	1	159	100	4137639	CP061938.1
Bacillus velezensis strain LF01 chromosome, complete genome	Bacillus velezensis	34.2	34.2	1	159	100	3974023	CP058216.1
Bacillus amyloliquefaciens subsp. plantarum CAU B946 complete genome	Bacillus velezensis CAU B946	34.2	34.2	1	159	100	4019861	HE617159.1
Bacillus velezensis strain Y4_39 chromosome, complete genome	Bacillus velezensis	34.2	34.2	1	159	100	3891759	CP061704.1
Bacillus amyloliquefaciens strain T-5 chromosome, complete genome	Bacillus amyloliquefaciens	34.2	34.2	1	159	100	4036119	CP061168.1
Aedes albopictus DNA, internal transcribed spacer 1, complete sequence, isolate: albS44	Aedes albopictus	34.2	34.2	1	159	100	426	AB548768.1
Aedes albopictus DNA, internal transcribed spacer 1, complete sequence, isolate: albO16	Aedes albopictus	34.2	34.2	1	159	100	428	AB548766.1
Aedes albopictus DNA, internal transcribed spacer 1, complete sequence, isolate: albN18	Aedes albopictus	34.2	34.2	1	159	100	431	AB548765.1
Aedes albopictus DNA, internal transcribed spacer 1, complete sequence, isolate: albIS61	Aedes albopictus	34.2	34.2	1	159	100	431	AB548764.1
Aedes albopictus DNA, internal transcribed spacer 1, complete sequence, isolate: albIS52	Aedes albopictus	34.2	34.2	1	159	100	427	AB548763.1
Aedes albopictus DNA, internal transcribed spacer 1, complete sequence, isolate: albS58	Aedes albopictus	34.2	34.2	1	159	100	436	AB548762.1
Aedes albopictus DNA, internal transcribed spacer 1, complete sequence, isolate: albA58	Aedes albopictus	34.2	34.2	1	159	100	434	AB548761.1
Aedes albopictus isolate Moa012 18S ribosomal RNA gene, partial sequence; internal transcribed spacer 1, complete sequence; and 5.8S ribosomal RNA gene, partial sequence	Aedes albopictus	34.2	34.2	1	159	100	649	EU359688.1
Aedes albopictus isolate Bad019 18S ribosomal RNA gene, partial sequence; internal transcribed spacer 1, complete sequence; and 5.8S ribosomal RNA gene, partial sequence	Aedes albopictus	34.2	34.2	1	159	100	647	EU359687.1
Aedes albopictus isolate Mas002 18S ribosomal RNA gene, partial sequence; internal transcribed spacer 1, complete sequence; and 5.8S ribosomal RNA gene, partial sequence	Aedes albopictus	34.2	34.2	1	159	100	683	EU359686.1
Aedes albopictus isolate Albo6 18S ribosomal RNA gene, partial sequence; internal transcribed spacer 1, complete sequence; and 5.8S ribosomal RNA gene, partial sequence	Aedes albopictus	34.2	34.2	1	159	100	687	EU359685.1
Aedes albopictus isolate Albo4 18S ribosomal RNA gene, partial sequence; internal transcribed spacer 1, complete sequence; and 5.8S ribosomal RNA gene, partial sequence	Aedes albopictus	34.2	34.2	1	159	100	672	EU359684.1
Aedes albopictus genes for 18S rRNA, ITS1, 5.8S rRNA, ITS2, 28S rRNA, partial and complete sequence	Aedes albopictus	34.2	34.2	1	159	100	1150	AB231675.1
Aedes albopictus genes for 18S rRNA, ITS1, 5.8S rRNA, partial and complete sequence	Aedes albopictus	34.2	34.2	1	159	100	2378	AB085210.1
Aedes albopictus 18S, 5.8S, and 28S ribosomal RNA genes	Aedes albopictus	34.2	34.2	1	159	100	5298	L22060.1
Sphingomonas sp. AP4-R1 chromosome, complete genome	Sphingomonas sp. AP4-R1	32.2	32.2	0.94	628	100	5252057	CP053346.1
Aeromonas sp. 2692-1 chromosome, complete genome	Aeromonas sp. 2692-1	32.2	32.2	0.94	628	100	5018075	CP038513.1
Phocaeicola dorei strain JR05 chromosome, complete genome	Phocaeicola dorei	32.2	32.2	0.94	628	100	5571237	CP046428.1
Pseudochaenichthys georgianus genome assembly, chromosome: 17	Pseudochaenichthys georgianus	32.2	32.2	0.94	628	100	43034850	LR792562.1
Mycobacterium paraseoulense JCM 16952 DNA, nearly complete genome	Mycobacterium paraseoulense	32.2	32.2	0.94	628	100	6085955	AP022619.1
Mycolicibacterium mageritense JCM 12375 DNA, complete genome	Mycolicibacterium mageritense	32.2	32.2	0.94	628	100	8006721	AP022567.1
Mycolicibacterium moriokaense JCM 6375 DNA, complete genome	Mycolicibacterium moriokaense	32.2	32.2	0.94	628	100	6225779	AP022560.1
Phocaeicola vulgatus strain VIC01 chromosome, complete genome	Phocaeicola vulgatus	32.2	32.2	0.94	628	100	5010342	CP043529.1
Haemonchus contortus strain NZ_Hco_NP chromosome 4	Haemonchus contortus	32.2	64.4	0.94	628	100	92053285	CP035804.1
Haemonchus contortus strain NZ_Hco_NP chromosome 5	Haemonchus contortus	32.2	322	0.94	628	100	87242733	CP035803.1
Arachnia propionica strain F0700 chromosome, complete genome	Arachnia propionica	32.2	32.2	0.94	628	100	3437242	CP040007.1
Agrobacterium tumefaciens strain CFBP6626 plasmid pAtCFBP6626a, complete sequence	Agrobacterium tumefaciens	32.2	32.2	0.94	628	100	372686	CP039918.1
Mesorhizobium sp. M8A.F.Ca.ET.057.01.1.1 chromosome	Mesorhizobium sp. M8A.F.Ca.ET.057.01.1.1	32.2	32.2	0.94	628	100	6629336	CP034454.1
Haemonchus contortus, ISE/inbred ISE, WGS project CAVP01000000 data, chromosome: 5	Haemonchus contortus	32.2	161	0.94	628	100	48868368	LS997566.1
Aeromonas hydrophila GSH8-2 DNA, complete genome	Aeromonas hydrophila	32.2	32.2	0.94	628	100	4962478	AP019193.1
Mesorhizobium sp. Pch-S chromosome, complete genome	Mesorhizobium sp. Pch-S	32.2	32.2	0.94	628	100	6619214	CP029562.1
Pseudopropionibacterium propionicum strain NCTC11666 genome assembly, chromosome: 1	Arachnia propionica	32.2	32.2	0.94	628	100	3405117	LR134535.1
Sulfitobacter sp. JL08 chromosome, complete genome	Sulfitobacter sp. JL08	32.2	32.2	0.94	628	100	4323690	CP025815.1
Nocardia cyriacigeorgica strain MDA3349 chromosome, complete genome	Nocardia cyriacigeorgica	32.2	32.2	0.94	628	100	6320090	CP026746.1
Aeromonas sp. ASNIH4 chromosome, complete genome	Aeromonas sp. ASNIH4	32.2	32.2	0.94	628	100	5216518	CP026217.1
Arthrobacter crystallopoietes strain DSM 20117 chromosome, complete genome	Arthrobacter crystallopoietes	32.2	32.2	0.94	628	100	4762081	CP018863.1
Streptomyces xinghaiensis S187 chromosome, complete genome	Streptomyces xinghaiensis S187	32.2	32.2	0.94	628	100	7137891	CP023202.1
Streptomyces niveus strain SCSIO 3406 chromosome, complete genome	Streptomyces niveus	32.2	32.2	0.94	628	100	7990492	CP018047.1
Phalacrocorax carbo genome assembly, chromosome: 30	Phalacrocorax carbo	32.2	32.2	0.94	628	100	1526071	OY997632.1
Phocaeicola vulgatus strain DFI.4.81 chromosome, complete genome	Phocaeicola vulgatus	32.2	32.2	0.94	628	100	5293715	CP143952.1
Streptomyces sp. TN58, complete genome	Streptomyces sp. TN58	32.2	32.2	0.94	628	100	7585034	CP018870.1
Streptomyces sp. NBC_00239 chromosome, complete genome	Streptomyces sp. NBC_00239	32.2	32.2	0.94	628	100	8511476	CP108095.1
Kitasatospora sp. NBC_00315 chromosome, complete genome	Kitasatospora sp. NBC_00315	32.2	32.2	0.94	628	100	8241844	CP108025.1
Nocardia cyriacigeorgica strain NBC_00369 chromosome, complete genome	Nocardia cyriacigeorgica	32.2	32.2	0.94	628	100	6506653	CP107969.1
Streptomyces sp. NBC_00453 chromosome, complete genome	Streptomyces sp. NBC_00453	32.2	32.2	0.94	628	100	10089300	CP107910.1
Streptomyces sp. NBC_00656 strain NBC 00656 chromosome, complete genome	Streptomyces sp. NBC_00656	32.2	32.2	0.94	628	100	9575572	CP109033.1
Streptomyces sp. NBC_00055 chromosome, complete genome	Streptomyces sp. NBC_00055	32.2	32.2	0.94	628	100	9547019	CP108259.1
Streptomyces sp. NBC_00158 chromosome, complete genome	Streptomyces sp. NBC_00158	32.2	32.2	0.94	628	100	7643608	CP108161.1
Streptomyces sp. NBC_01527 chromosome, complete genome	Streptomyces sp. NBC_01527	32.2	32.2	0.94	628	100	9298856	CP109395.1
Streptomyces sp. NBC_00859 chromosome, complete genome	Streptomyces sp. NBC_00859	32.2	32.2	0.94	628	100	8001606	CP108826.1
Streptomyces scopuliridis strain NBC 01771 chromosome, complete genome	Streptomyces scopuliridis	32.2	32.2	0.94	628	100	9353470	CP109109.1
Streptomyces scopuliridis strain NBC 01786 chromosome, complete genome	Streptomyces scopuliridis	32.2	32.2	0.94	628	100	9080322	CP109091.1
Pseudarthrobacter sp. LT1 chromosome, complete genome	Pseudarthrobacter sp. LT1	32.2	32.2	0.94	628	100	4647576	CP141830.1
Aromatoleum evansii strain MAY27 chromosome, complete genome	Aromatoleum evansii	32.2	32.2	0.94	628	100	5407429	CP141259.1
Bradyrhizobium erythrophlei strain GAS138 genome assembly, chromosome: I	Bradyrhizobium erythrophlei	32.2	32.2	0.94	628	100	9092136	LT670817.1
Mycobacterium rutilum strain DSM 45405 genome assembly, chromosome: I	Mycolicibacterium rutilum	32.2	32.2	0.94	628	100	5987931	LT629971.1
Pseudomonas sp. MUP55 chromosome, complete genome	Pseudomonas sp. MUP55	32.2	32.2	0.94	628	100	5948019	CP138214.1
Breoghania sp. isolate 3aa0c1c5-2304-4b7e-91e7-3c613ac4f4ad genome assembly, chromosome: 1	Breoghania sp.	32.2	32.2	0.94	628	100	4440665	OY771475.1
uncultured Ruegeria sp. isolate 10dd0a11-7666-4da5-aaec-9611f0725440 genome assembly, chromosome: 1	uncultured Ruegeria sp.	32.2	32.2	0.94	628	100	3805420	OY770022.1
Alphaproteobacteria bacterium isolate 777528ef-fd8a-40bb-88bf-29da65da1541 genome assembly, chromosome: 2	Alphaproteobacteria bacterium	32.2	32.2	0.94	628	100	3406244	OY764218.1
Alphaproteobacteria bacterium isolate 6cdd39bc-b7d8-419f-bd13-d60c8cdfee59 genome assembly, chromosome: 3	Alphaproteobacteria bacterium	32.2	32.2	0.94	628	100	1338693	OY762286.1
Candidatus Electrothrix sp. GW3-3 chromosome, complete genome	Candidatus Electrothrix sp. GW3-3	32.2	32.2	0.94	628	100	5089909	CP138355.1
Gordonia polyisoprenivorans strain B251 chromosome, complete genome	Gordonia polyisoprenivorans	32.2	32.2	0.94	628	100	6176997	CP085887.1
Phyllostachys edulis ARF protein (ARF1) mRNA, complete cds	Phyllostachys edulis	32.2	32.2	0.94	628	100	2205	KU721918.1
Melanophora roralis genome assembly, chromosome: 5	Melanophora roralis	32.2	32.2	0.94	628	100	85810975	OY757191.1
Oryza sativa genome assembly, chromosome: 3	Oryza sativa	32.2	32.2	0.94	628	100	50322774	OX637248.1
Raja brachyura genome assembly, chromosome: 27	Raja brachyura	32.2	32.2	0.94	628	100	41724529	OY740807.1
Aphrophora alni genome assembly, chromosome: 14	Aphrophora alni	32.2	32.2	0.94	628	100	45989513	OY740779.1
Nesidiocoris tenuis Japan DNA, chromosome 13, sequence	Nesidiocoris tenuis	32.2	32.2	0.94	628	100	11207913	AP028921.1
PREDICTED: Neocloeon triangulifer SET and MYND domain-containing protein 4-like (LOC132194751), mRNA	Neocloeon triangulifer	32.2	32.2	0.94	628	100	2312	XM_059616232.1
Cordylochernes scorpioides isolate IN4F17 chromosome 10	Cordylochernes scorpioides	32.2	64.4	0.94	628	100	99553051	CP092872.1
Ensifer adhaerens strain Casida A plasmid pCasidaAB, complete sequence	Ensifer adhaerens	32.2	32.2	0.94	628	100	1459374	CP015882.1
Dorcus parallelipipedus genome assembly, chromosome: 5	Dorcus parallelipipedus	32.2	32.2	0.94	628	100	47609196	OY284480.1
Medicago lupulina genome assembly, chromosome: 6	Medicago lupulina	32.2	64.4	0.94	628	100	67006741	OY283144.1
Phragmites australis genome assembly, chromosome: 4	Phragmites australis	32.2	32.2	0.94	628	100	50195921	OY282615.1
PREDICTED: Doryrhamphus excisus transmembrane and coiled-coil domains 6 (tmco6), mRNA	Doryrhamphus excisus	32.2	32.2	0.94	628	100	2576	XM_058063460.1
Sphingobium sp. AP49 chromosome, complete genome	Sphingobium sp. AP49	32.2	32.2	0.94	628	100	4506188	CP124576.1
Borostomias antarcticus genome assembly, chromosome: 16	Borostomias antarcticus	32.2	128	0.94	628	100	25280591	OX465219.1
PREDICTED: Uranotaenia lowii lysozyme-like (LOC129750949), mRNA	Uranotaenia lowii	32.2	32.2	0.94	628	100	607	XM_055746167.1
PREDICTED: Uranotaenia lowii lysozyme-like (LOC129750948), mRNA	Uranotaenia lowii	32.2	32.2	0.94	628	100	628	XM_055746166.1
Ensifer adhaerens strain Casida A-T305 plasmid unnamedB, complete sequence	Ensifer adhaerens	32.2	32.2	0.94	628	100	1459375	CP121310.1
Aeromonas hydrophila strain YURI 17 chromosome, complete genome	Aeromonas hydrophila	32.2	32.2	0.94	628	100	5228216	CP121798.1
Pseudoxanthomonas sp. SE1 chromosome, complete genome	Pseudoxanthomonas sp. SE1	32.2	32.2	0.94	628	100	4229371	CP113783.1
PREDICTED: Dunckerocampus dactyliophorus transmembrane and coiled-coil domains 6 (tmco6), transcript variant X6, mRNA	Dunckerocampus dactyliophorus	32.2	32.2	0.94	628	100	8700	XM_054791057.1
PREDICTED: Dunckerocampus dactyliophorus transmembrane and coiled-coil domains 6 (tmco6), transcript variant X5, mRNA	Dunckerocampus dactyliophorus	32.2	32.2	0.94	628	100	8464	XM_054791056.1
PREDICTED: Dunckerocampus dactyliophorus transmembrane and coiled-coil domains 6 (tmco6), transcript variant X4, mRNA	Dunckerocampus dactyliophorus	32.2	32.2	0.94	628	100	6723	XM_054791055.1
PREDICTED: Dunckerocampus dactyliophorus transmembrane and coiled-coil domains 6 (tmco6), transcript variant X3, mRNA	Dunckerocampus dactyliophorus	32.2	32.2	0.94	628	100	7186	XM_054791054.1
PREDICTED: Dunckerocampus dactyliophorus transmembrane and coiled-coil domains 6 (tmco6), transcript variant X2, mRNA	Dunckerocampus dactyliophorus	32.2	32.2	0.94	628	100	8605	XM_054791053.1
PREDICTED: Dunckerocampus dactyliophorus transmembrane and coiled-coil domains 6 (tmco6), transcript variant X1, mRNA	Dunckerocampus dactyliophorus	32.2	32.2	0.94	628	100	8782	XM_054791052.1
Stenotrophomonas maltophilia strain LH-B2 chromosome, complete genome	Stenotrophomonas maltophilia	32.2	32.2	0.94	628	100	4121962	CP120400.1
Mycolicibacterium mageritense H4_3_1 DNA, complete genome	Mycolicibacterium mageritense	32.2	32.2	0.94	628	100	7607618	AP027452.1
Brevundimonas sp. isolate MAG 833 chromosome, complete genome	Brevundimonas sp.	32.2	32.2	0.94	628	100	3296781	CP119326.1
Phalacrocorax aristotelis genome assembly, chromosome: 28	Phalacrocorax aristotelis	32.2	32.2	0.94	628	100	1641111	OX451251.1
Notothenia rossii genome assembly, chromosome: 2	Notothenia rossii	32.2	32.2	0.94	628	100	96852391	OX449112.1
Hyperoplus immaculatus genome assembly, chromosome: 18	Hyperoplus immaculatus	32.2	32.2	0.94	628	100	26757407	OX442366.1
Mythimna lalbum genome assembly, chromosome: 29	Mythimna lalbum	32.2	32.2	0.94	628	100	11801996	OX439374.1
Acleris holmiana genome assembly, chromosome: 25	Acleris holmiana	32.2	32.2	0.94	628	100	13133638	OX438787.1
Mythimna vitellina genome assembly, chromosome: 12	Mythimna vitellina	32.2	32.2	0.94	628	100	25431353	OX438696.1
Apteryx australis mantelli genome assembly AptMant0, scaffold scaffold2810	Apteryx mantelli mantelli	32.2	32.2	0.94	628	100	1549338	LK067569.1
PREDICTED: Harpia harpyja collagen type V alpha 3 chain (COL5A3), mRNA	Harpia harpyja	32.2	32.2	0.94	628	100	6326	XM_052800310.1
Coriaria nepalensis isolate Cnep1 chromosome 17	Coriaria nepalensis	32.2	32.2	0.94	628	100	9996029	CP114477.1
Coriaria nepalensis isolate Cnep1 chromosome 17	Coriaria nepalensis	32.2	32.2	0.94	628	100	10030355	CP114497.1
Branchellion lobata genome assembly, chromosome: 7	Branchellion lobata	32.2	32.2	0.94	628	100	10490273	OX387252.1
Haliaeetus albicilla genome assembly, chromosome: 11	Haliaeetus albicilla	32.2	32.2	0.94	628	100	43689044	OX381648.1
Aeromonas sp. BC14 chromosome, complete genome	Aeromonas sp. BC14	32.2	32.2	0.94	628	100	4704673	CP102454.1
Nocardia sputorum IFM12276 DNA, complete genome	Nocardia sputorum	32.2	32.2	0.94	628	100	7431165	AP026978.1
Nocardia sputorum IFM12275 DNA, complete genome	Nocardia sputorum	32.2	32.2	0.94	628	100	7558724	AP026976.1
Stenotrophomonas maltophilia strain SG.Y2 chromosome, complete genome	Stenotrophomonas maltophilia	32.2	32.2	0.94	628	100	4120518	CP106759.1
Euclidia mi genome assembly, chromosome: 25	Euclidia mi	32.2	32.2	0.94	628	100	45361876	OX123206.2
Agrobacterium tumefaciens strain Yub001 chromosome circular, complete sequence	Agrobacterium tumefaciens	32.2	32.2	0.94	628	100	3335101	CP048469.1
Pseudomonas sichuanensis strain B21-052 chromosome, complete genome	Pseudomonas sichuanensis	32.2	32.2	0.94	628	100	5872939	CP087165.1
Thermococcus thermotolerans strain 813A4 chromosome, complete genome	Thermococcus thermotolerans	32.2	32.2	0.94	628	100	2070864	CP102602.1
PREDICTED: Schistocerca gregaria proton channel OtopLc-like (LOC126355846), transcript variant X5, mRNA	Schistocerca gregaria	32.2	32.2	0.94	628	100	16145	XM_050006310.1
PREDICTED: Schistocerca gregaria proton channel OtopLc-like (LOC126355846), transcript variant X3, mRNA	Schistocerca gregaria	32.2	32.2	0.94	628	100	16202	XM_050006308.1
PREDICTED: Haliaeetus leucocephalus collagen, type V, alpha 3 (COL5A3), mRNA	Haliaeetus leucocephalus	32.2	32.2	0.94	628	100	5347	XM_010568856.1
Epinotia demarniana genome assembly, chromosome: Z	Epinotia demarniana	32.2	32.2	0.94	628	100	64174388	OX244259.1
Arthrobacter sp. DNA4 chromosome, complete genome	Arthrobacter sp. DNA4	32.2	32.2	0.94	628	100	4557566	CP101466.1
Aeromonas hydrophila isolate T4 genome assembly, chromosome: 1	Aeromonas hydrophila	32.2	32.2	0.94	628	100	4824556	LR963141.1
Ferrimonas sp. SCSIO 43195 chromosome, complete genome	Ferrimonas sp. SCSIO 43195	32.2	32.2	0.94	628	100	4795900	CP072679.1
Aeromonas hydrophila strain S-P-C-022.01 chromosome, complete genome	Aeromonas hydrophila	32.2	32.2	0.94	628	100	4765932	CP092709.1
Aeromonas hydrophila strain S-P-C-021.01 chromosome, complete genome	Aeromonas hydrophila	32.2	32.2	0.94	628	100	4765924	CP092708.1
Mythimna albipuncta genome assembly, chromosome: 30	Mythimna albipuncta	32.2	32.2	0.94	628	100	12632178	OV815988.1
Cyprinus carpio genome assembly common carp genome, scaffold 000000416	Cyprinus carpio	32.2	64.4	0.94	628	100	597265	LN590832.1
Cyprinus carpio genome assembly common carp genome, scaffold: LG34, chromosome: 34	Cyprinus carpio	32.2	32.2	0.94	628	100	18891512	LN590676.1
Lasiommata megera genome assembly, chromosome: 15	Lasiommata megera	32.2	32.2	0.94	628	100	17078381	OV743322.1
PREDICTED: Oncorhynchus gorbuscha soluble lamin-associated protein of 75 kDa-like (LOC123999845), mRNA	Oncorhynchus gorbuscha	32.2	32.2	0.94	628	100	2817	XM_046305857.1
Nocardia gipuzkoensis strain FDAARGOS_1619 chromosome, complete genome	Nocardia gipuzkoensis	32.2	32.2	0.94	628	100	8118644	CP089225.1
Bradyrhizobium canariense strain WSM471 chromosome, complete genome	Bradyrhizobium canariense	32.2	32.2	0.94	628	100	7785529	CP088086.1
PREDICTED: Coregonus clupeaformis family with sequence similarity 169 member Ab (fam169ab), transcript variant X2, mRNA	Coregonus clupeaformis	32.2	32.2	0.94	628	100	5549	XM_041886806.2
PREDICTED: Stegastes partitus PMS2 postmeiotic segregation increased 2 (S. cerevisiae) (pms2), transcript variant X3, mRNA	Stegastes partitus	32.2	32.2	0.94	628	100	2995	XM_008303741.1
PREDICTED: Stegastes partitus PMS2 postmeiotic segregation increased 2 (S. cerevisiae) (pms2), transcript variant X2, mRNA	Stegastes partitus	32.2	32.2	0.94	628	100	2998	XM_008303740.1
PREDICTED: Stegastes partitus PMS2 postmeiotic segregation increased 2 (S. cerevisiae) (pms2), transcript variant X1, mRNA	Stegastes partitus	32.2	32.2	0.94	628	100	2864	XM_008303739.1
Phycisphaerales bacterium isolate bin220 chromosome	Phycisphaerales bacterium	32.2	32.2	0.94	628	100	3939178	CP070772.1
Phycisphaerales bacterium isolate bin164 chromosome	Phycisphaerales bacterium	32.2	32.2	0.94	628	100	6505017	CP070782.1
Arthrobacter sp. NicSoilC5 DNA, complete genome	Arthrobacter sp. NicSoilC5	32.2	32.2	0.94	628	100	4691366	AP024660.1
Barnesiella viscericola DSM 18177, complete genome	Barnesiella viscericola DSM 18177	32.2	32.2	0.94	628	100	3076856	CP007034.1
PREDICTED: Tyto alba collagen type V alpha 3 chain (COL5A3), mRNA	Tyto alba	32.2	32.2	0.94	628	100	6359	XM_042802800.1
Furcula furcula genome assembly, chromosome: 22	Furcula furcula	32.2	32.2	0.94	628	100	17957700	OU452264.1
Arthrobacter sp. PAMC25284 chromosome, complete genome	Arthrobacter sp. PAMC25284	32.2	32.2	0.94	628	100	3883676	CP080382.1
Pyrgus malvae genome assembly, chromosome: 17	Pyrgus malvae	32.2	32.2	0.94	628	100	24170034	OU426963.1
Mythimna ferrago genome assembly, chromosome: 17	Mythimna ferrago	32.2	32.2	0.94	628	100	26415199	OU342690.1
Mythimna ferrago genome assembly, chromosome: 14	Mythimna ferrago	32.2	32.2	0.94	628	100	27578827	OU342687.1
Rhizobium sp. WYJ-E13 plasmid unnamed1, complete sequence	Rhizobium sp. WYJ-E13	32.2	32.2	0.94	628	100	2149667	CP076854.1
Amycolatopsis aidingensis strain YIM 96748 chromosome, complete genome	Amycolatopsis aidingensis	32.2	32.2	0.94	628	100	7657695	CP076538.1
Crocallis elinguaria genome assembly, chromosome: 15	Crocallis elinguaria	32.2	32.2	0.94	628	100	17062859	OU026080.1
Phocaeicola vulgatus strain CL06T03C24 chromosome, complete genome	Phocaeicola vulgatus	32.2	32.2	0.94	628	100	5298614	CP072234.1
PREDICTED: Aquila chrysaetos chrysaetos collagen type V alpha 3 chain (COL5A3), mRNA	Aquila chrysaetos chrysaetos	32.2	32.2	0.94	628	100	6314	XM_030031091.2
Streptomyces sp. LBUM 1480 chromosome	Streptomyces sp. LBUM 1480	32.2	32.2	0.94	628	100	9982980	CP043957.1
Aeromonas hydrophila strain OnP3.1 chromosome, complete genome	Aeromonas hydrophila	32.2	32.2	0.94	628	100	4766062	CP050851.1
Aeromonas hydrophila strain Brac6 chromosome, complete genome	Aeromonas hydrophila	32.2	32.2	0.94	628	100	4765114	CP050850.1
Aeromonas hydrophila strain Aer_LaG33 chromosome	Aeromonas hydrophila	32.2	32.2	0.94	628	100	4753353	CP046871.1
PREDICTED: Ornithorhynchus anatinus WIZ zinc finger (WIZ), transcript variant X3, mRNA	Ornithorhynchus anatinus	32.2	32.2	0.94	628	100	4270	XM_001518572.4
PREDICTED: Ornithorhynchus anatinus WIZ zinc finger (WIZ), transcript variant X2, mRNA	Ornithorhynchus anatinus	32.2	32.2	0.94	628	100	4484	XM_029050265.2
PREDICTED: Ornithorhynchus anatinus WIZ zinc finger (WIZ), transcript variant X1, mRNA	Ornithorhynchus anatinus	32.2	32.2	0.94	628	100	4672	XM_029050264.2
Phenylobacterium glaciei strain 20VBR1 chromosome, complete genome	Phenylobacterium glaciei	32.2	32.2	0.94	628	100	4270368	CP068570.1
Phocaeicola vulgatus strain FDAARGOS_1099 chromosome	Phocaeicola vulgatus	32.2	32.2	0.94	628	100	5356744	CP068489.1
Phocaeicola vulgatus strain FDAARGOS_1098 chromosome	Phocaeicola vulgatus	32.2	32.2	0.94	628	100	5141011	CP068488.1
Mythimna impura genome assembly, chromosome: 12	Mythimna impura	32.2	32.2	0.94	628	100	30801787	LR990351.1
Uncultured freshwater eukaryote gene for 18S rRNA, partial sequence, clone: K11DEC2010	uncultured freshwater eukaryote	32.2	32.2	0.94	628	100	1672	AB771860.1
Novosphingobium sp. ES2-1 chromosome, complete genome	Novosphingobium sp. ES2-1	32.2	32.2	0.94	628	100	3154609	CP063445.1
PREDICTED: Oncorhynchus mykiss family with sequence similarity 169 member Ab (fam169ab), transcript variant X4, mRNA	Oncorhynchus mykiss	32.2	32.2	0.94	628	100	3475	XM_036937034.1
PREDICTED: Oncorhynchus mykiss family with sequence similarity 169 member Ab (fam169ab), transcript variant X3, mRNA	Oncorhynchus mykiss	32.2	32.2	0.94	628	100	3439	XM_036937033.1
Arachnia propionica F0230a chromosome, complete genome	Arachnia propionica F0230a	32.2	32.2	0.94	628	100	3449360	CP002734.1
Gordonia polyisoprenivorans VH2, complete genome	Gordonia polyisoprenivorans VH2	32.2	32.2	0.94	628	100	5669805	CP003119.1
Azospirillum lipoferum 4B plasmid AZO_p5 complete genome	Azospirillum lipoferum 4B	32.2	32.2	0.94	628	100	478032	FQ311873.1
Devosia beringensis strain S02 chromosome, complete genome	Devosia beringensis	32.2	32.2	0.94	628	100	4048765	CP045422.1
Pseudarthrobacter sp. BIM B-2242 chromosome, complete genome	Pseudarthrobacter sp. BIM B-2242	32.2	32.2	0.94	628	100	4362309	CP061721.1
Streptomyces rutgersensis strain NBH77 chromosome, complete genome	Streptomyces rutgersensis	32.2	32.2	0.94	628	100	6848830	CP045704.1
Neisseria dentiae strain DSM 19151 chromosome, complete genome	Neisseria dentiae	32.2	32.2	0.94	628	100	2755930	CP059570.1
Aeromonas hydrophila DNA, complete genome, strain: WP8-S18-ESBL-02	Aeromonas hydrophila	32.2	32.2	0.94	628	100	4962478	AP022252.1
Streptomyces scabiei 87.22 complete genome	Streptomyces scabiei 87.22	32.2	32.2	0.94	628	100	10148695	FN554889.1
Desulfobacterium autotrophicum HRM2, complete genome	Desulforapulum autotrophicum HRM2	32.2	32.2	0.94	628	100	5589073	CP001087.1
Uncultured bacterium clone HA0AAA17ZB01RM1 genomic sequence	uncultured bacterium	32.2	32.2	0.94	628	100	660	EU067536.1
Mouse DNA sequence from clone DN-408I5 on chromosome 4, complete sequence	Mus musculus	32.2	32.2	0.94	628	100	113283	CU207376.7
Streptomyces sp. NA04227 chromosome, complete genome	Streptomyces sp. NA04227	32.2	32.2	0.94	628	100	7894562	CP054918.1
Pseudomonas sp. NY5710 chromosome, complete genome	Pseudomonas sp. NY5710	32.2	32.2	0.94	628	100	5612807	CP045554.1
Rhizobium hidalgonense strain JKLM 19E plasmid pPR19E02, complete sequence	Rhizobium hidalgonense	32.2	32.2	0.94	628	100	515224	CP054029.1
Phocaeicola dorei strain DSM 17855 chromosome, complete genome	Phocaeicola dorei	32.2	32.2	0.94	628	100	5625488	CP046176.1
Phocaeicola dorei strain JR01 chromosome, complete genome	Phocaeicola dorei	32.2	32.2	0.94	628	100	5511747	CP046424.1
Phocaeicola dorei strain JR02 chromosome, complete genome	Phocaeicola dorei	32.2	32.2	0.94	628	100	5515594	CP046425.1
Phocaeicola dorei strain JR03 chromosome, complete genome	Phocaeicola dorei	32.2	32.2	0.94	628	100	5510617	CP046426.1
Phocaeicola dorei strain JR04 chromosome, complete genome	Phocaeicola dorei	32.2	32.2	0.94	628	100	5575489	CP046427.1
Hymenobacter sp. BT18 chromosome, complete genome	Hymenobacter sp. BT18	32.2	32.2	0.94	628	100	4690582	CP050954.1
Coregonus sp. 'balchen' genome assembly, chromosome: 35	Coregonus sp. 'balchen'	32.2	32.2	0.94	628	100	42609905	LR778287.1
Coregonus sp. 'balchen' genome assembly, chromosome: 9	Coregonus sp. 'balchen'	32.2	32.2	0.94	628	100	65193448	LR778261.1
Caulobacter rhizosphaerae strain KCTC 52515 chromosome, complete genome	Caulobacter rhizosphaerae	32.2	32.2	0.94	628	100	5732418	CP048815.1
Streptomyces sp. S4.7 chromosome, complete genome	Streptomyces sp. S4.7	32.2	32.2	0.94	628	100	7920066	CP048397.1
Mycolicibacterium phocaicum JCM 15301 DNA, nearly complete genome	Mycolicibacterium phocaicum	32.2	32.2	0.94	628	100	5853197	AP022616.1
Ensifer adhaerens strain Corn53 plasmid AB, complete sequence	Ensifer adhaerens	32.2	32.2	0.94	628	100	1583018	CP030264.1
Streptomyces sp. QHH-9511 chromosome, complete genome	Streptomyces sp. QHH-9511	32.2	32.2	0.94	628	100	7524079	CP046905.1
Halorhabdus sp. CBA1104 chromosome, complete genome	Halorhabdus sp. CBA1104	32.2	32.2	0.94	628	100	2628395	CP033878.1
Aeromonas hydrophila subsp. hydrophila strain WCHAH045096 chromosome, complete genome	Aeromonas hydrophila subsp. hydrophila	32.2	32.2	0.94	628	100	5022876	CP028568.2
Alienimonas californiensis strain CA12 chromosome	Alienimonas californiensis	32.2	32.2	0.94	628	100	5475215	CP036265.1
Streptomyces spectabilis strain NRRL 2792 chromosome, complete genome	Streptomyces spectabilis	32.2	32.2	0.94	628	100	9505665	CP040916.1
Aquila chrysaetos chrysaetos genome assembly, chromosome: 11	Aquila chrysaetos chrysaetos	32.2	32.2	0.94	628	100	43755789	LR606191.1
Sphaeramia orbicularis genome assembly, chromosome: 2	Sphaeramia orbicularis	32.2	32.2	0.94	628	100	30694919	LR597459.1
Salarias fasciatus genome assembly, chromosome: 22	Salarias fasciatus	32.2	32.2	0.94	628	100	31729373	LR597456.1
Georgenia wutianyii strain Z294 chromosome, complete genome	Georgenia wutianyii	32.2	32.2	0.94	628	100	3454625	CP040899.1
Streptomyces vilmorinianum strain YP1 chromosome, complete genome	Streptomyces vilmorinianum	32.2	32.2	0.94	628	100	7646296	CP040244.1
Salmo trutta genome assembly, chromosome: 18	Salmo trutta	32.2	32.2	0.94	628	100	59142494	LR584435.1
Salmo trutta genome assembly, chromosome: 32	Salmo trutta	32.2	32.2	0.94	628	100	44953446	LR584408.1
Echeneis naucrates genome assembly, chromosome: 14	Echeneis naucrates	32.2	32.2	0.94	628	100	22459569	LR584055.1
Nocardia cyriacigeorgica strain 3012STDY6756504 genome assembly, chromosome: 1	Nocardia cyriacigeorgica	32.2	32.2	0.94	628	100	6476621	LR215973.1
Bosea sp. Tri-49, complete sequence	Bosea sp. Tri-49	32.2	32.2	0.94	628	100	5999581	CP017946.1
Streptomyces sp. WAC 01438 chromosome, complete genome	Streptomyces sp. WAC 01438	32.2	32.2	0.94	628	100	8138328	CP029601.1
Brassica rapa genome, scaffold: A09	Brassica rapa	32.2	32.2	0.94	628	100	57670803	LR031568.1
Streptomyces griseus subsp. griseus strain ATCC 13273 chromosome, complete genome	Streptomyces griseus subsp. griseus	32.2	32.2	0.94	628	100	7238194	CP032543.1
Aeromonas hydrophila strain ZYAH75 chromosome, complete genome	Aeromonas hydrophila	32.2	32.2	0.94	628	100	4955171	CP016990.1
Klebsiella oxytoca strain NCTC13727 genome assembly, chromosome: 1	Klebsiella oxytoca	32.2	32.2	0.94	628	100	5857964	LR134333.1
Zobellella denitrificans strain F13-1 chromosome, complete genome	Zobellella denitrificans	32.2	32.2	0.94	628	100	4174222	CP012621.1
Lysobacter capsici strain KNU-14 chromosome, complete genome	Lysobacter capsici	32.2	32.2	0.94	628	100	6270417	CP023465.1
Thermococcus radiotolerans strain EJ2 chromosome, complete genome	Thermococcus radiotolerans	32.2	32.2	0.94	628	100	1868990	CP015106.1
Thermococcus barossii strain SHCK-94 chromosome, complete genome	Thermococcus barossii	32.2	32.2	0.94	628	100	1922421	CP015101.1
Croceicoccus marinus strain E4A9 plasmid pCME4A9I, complete sequence	Croceicoccus marinus	32.2	32.2	0.94	628	100	761621	CP019603.1
Oryza sativa Indica Group cultivar Shuhui498 chromosome 10, partial sequence	Oryza sativa Indica Group	32.2	32.2	0.94	628	100	25582588	CP018166.1
Klebsiella oxytoca strain KO190245 chromosome, complete genome	Klebsiella oxytoca	32.2	32.2	0.94	628	100	5891664	CP144730.1
Oryza sativa indica subgroup Inn Ma Yebaw DNA, chromosome: 10	Oryza sativa indica subgroup	32.2	32.2	0.94	628	100	24429406	AP027394.1
Aeromonas hydrophila strain MAH-4 chromosome, complete genome	Aeromonas hydrophila	32.2	32.2	0.94	628	100	5110450	CP143514.1
Labrus bergylta genome assembly, chromosome: 3	Labrus bergylta	32.2	32.2	0.94	628	100	36889430	OZ005711.1
Streptomyces sp. NBC_01707 chromosome, complete genome	Streptomyces sp. NBC_01707	32.2	32.2	0.94	628	100	9577546	CP109190.1
Streptomyces sp. NBC_01725 chromosome, complete genome	Streptomyces sp. NBC_01725	32.2	32.2	0.94	628	100	8026203	CP109167.1
Streptomyces sp. NBC_00354 chromosome, complete genome	Streptomyces sp. NBC_00354	32.2	32.2	0.94	628	100	8827329	CP107983.1
Streptomyces sp. NBC_01001 chromosome, complete genome	Streptomyces sp. NBC_01001	32.2	32.2	0.94	628	100	7941964	CP108711.1
Streptomyces gougerotii strain NBC_01103 chromosome, complete genome	Streptomyces gougerotii	32.2	32.2	0.94	628	100	6721603	CP108653.1
Streptomyces xinghaiensis strain NBC_01215 chromosome, complete genome	Streptomyces xinghaiensis	32.2	32.2	0.94	628	100	6900143	CP108540.1
Streptomyces sp. NBC_01230 chromosome, complete genome	Streptomyces sp. NBC_01230	32.2	32.2	0.94	628	100	9518240	CP108522.1
Streptomyces sp. NBC_01336 chromosome, complete genome	Streptomyces sp. NBC_01336	32.2	32.2	0.94	628	100	9576147	CP108369.1
Streptomyces scopuliridis strain NBC 01770 chromosome, complete genome	Streptomyces scopuliridis	32.2	32.2	0.94	628	100	9239257	CP109112.1
Protomyctophum bolini genome assembly, chromosome: 15	Protomyctophum bolini	32.2	32.2	0.94	628	100	44695185	OZ001280.1
Erodium maritimum genome assembly, chromosome: 6	Erodium maritimum	32.2	32.2	0.94	628	100	74167209	OY997593.1
Oryza sativa indica subgroup cultivar ZH8015 chromosome 10	Oryza sativa indica subgroup	32.2	32.2	0.94	628	100	25671862	CP141106.1
Janthinobacterium sp. 1_2014MBL_MicDiv chromosome, complete genome	Janthinobacterium sp. 1_2014MBL_MicDiv	32.2	32.2	0.94	628	100	6453540	CP011319.1
Jeongeupia sp. USM3, complete genome	Jeongeupia sp. USM3	32.2	32.2	0.94	628	100	3788814	CP017668.1
PREDICTED: Conger conger FIP1 like 1b (S. cerevisiae) (fip1l1b), transcript variant X2, mRNA	Conger conger	32.2	32.2	0.94	628	100	1914	XM_061245931.1
PREDICTED: Conger conger FIP1 like 1b (S. cerevisiae) (fip1l1b), transcript variant X1, mRNA	Conger conger	32.2	32.2	0.94	628	100	1917	XM_061245930.1
uncultured Desulfobacterium sp. isolate 94094bfb-e053-4743-98a9-479741dc90cb genome assembly, chromosome: 2	uncultured Desulfobacterium sp.	32.2	32.2	0.94	628	100	895248	OY776557.1
uncultured Desulfobacterium sp. isolate 94094bfb-e053-4743-98a9-479741dc90cb genome assembly, chromosome: 1	uncultured Desulfobacterium sp.	32.2	32.2	0.94	628	100	3763535	OY776556.1
Ruegeria conchae isolate e4dd6229-0c68-44f9-97e1-a998fc9d2878 genome assembly, chromosome: 2	Ruegeria conchae	32.2	32.2	0.94	628	100	3813932	OY769918.1
Thalassobaculaceae bacterium isolate 5c6d9c6b-b926-402d-abe3-0c42e6ecaae7 genome assembly, chromosome: 1	Thalassobaculaceae bacterium	32.2	32.2	0.94	628	100	3403626	OY762308.1
uncultured Desulfobacter sp. isolate ab583996-6c72-41ec-a8bc-7a43732d896d genome assembly, chromosome: 1	uncultured Desulfobacter sp.	32.2	32.2	0.94	628	100	6482017	OY762929.1
Vicinamibacterales bacterium isolate 01def6b1-0c8c-435d-859a-076764f3ef92 genome assembly, chromosome: 3	Vicinamibacterales bacterium	32.2	32.2	0.94	628	100	7265713	OY761477.1
uncultured Desulfobacter sp. isolate 121313e4-3434-4db3-9afb-10c2c3572a05 genome assembly, chromosome: 1	uncultured Desulfobacter sp.	32.2	32.2	0.94	628	100	6324575	OY762614.1
Brassica napus cultivar Xiang5A chromosome 4	Brassica napus	32.2	32.2	0.94	628	100	69545683	CP123879.1
Aeromonas sp. CD chromosome, complete genome	Aeromonas sp. CD	32.2	32.2	0.94	628	100	4888410	CP137631.1
Micromonospora inositola strain DSM 43819 genome assembly, chromosome: I	Micromonospora inositola	32.2	32.2	0.94	628	100	6708094	LT607754.1
Conger conger genome assembly, chromosome: 6	Conger conger	32.2	32.2	0.94	628	100	65237770	OY741319.1
Lysobacter capsici strain XL2 chromosome, complete genome	Lysobacter capsici	32.2	32.2	0.94	628	100	6331534	CP134269.1
Lysobacter capsici strain XL1 chromosome, complete genome	Lysobacter capsici	32.2	32.2	0.94	628	100	6331540	CP134270.1
Thysanoteuthis rhombus genome assembly, chromosome: 41	Thysanoteuthis rhombus	32.2	32.2	0.94	628	100	41744041	OY735238.1
Thysanoteuthis rhombus genome assembly, chromosome: 6	Thysanoteuthis rhombus	32.2	32.2	0.94	628	100	78343722	OY735203.1
uncultured Brevundimonas sp. isolate f7a4cbb3-cd7b-4277-ab77-ee4921fbae78 genome assembly, chromosome: 18	uncultured Brevundimonas sp.	32.2	32.2	0.94	628	100	174399	OY734823.1
Gymnoscopelus microlampas genome assembly, chromosome: 20	Gymnoscopelus microlampas	32.2	32.2	0.94	628	100	49461684	OY732722.1
Alphaproteobacteria bacterium isolate 2bca5935-da77-4c02-97f9-8bc961abb569 genome assembly, chromosome: 1	Alphaproteobacteria bacterium	32.2	32.2	0.94	628	100	4588027	OY730441.1
Aeromonas hydrophila strain AHNIH1, complete genome	Aeromonas hydrophila	32.2	32.2	0.94	628	100	4906118	CP016380.1
Diaphorina citri isolate DC chromosome 11	Diaphorina citri	32.2	64.4	0.94	628	100	28668814	CP125327.1
Phocaeicola dorei CL03T12C01 chromosome, complete genome	Phocaeicola dorei CL03T12C01	32.2	32.2	0.94	628	100	5310365	CP011531.1
Nippostrongylus brasiliensis strain MIMR chromosome IV	Nippostrongylus brasiliensis	32.2	32.2	0.94	628	100	50441521	CP130735.1
Mythimna pallens genome assembly, chromosome: 22	Mythimna pallens	32.2	32.2	0.94	628	100	21123528	OY540846.1
Mythimna pallens genome assembly, chromosome: 9	Mythimna pallens	32.2	32.2	0.94	628	100	25927642	OY540833.1
Medicago lupulina genome assembly, chromosome: 5	Medicago lupulina	32.2	32.2	0.94	628	100	67913137	OY283143.1
Medicago lupulina genome assembly, chromosome: 1	Medicago lupulina	32.2	64.4	1	628	100	91320517	OY283139.1
Drosophila histrio genome assembly, chromosome: X	Drosophila histrio	32.2	32.2	0.94	628	100	58608496	OY282582.1
Leucania comma genome assembly, chromosome: 7	Leucania comma	32.2	32.2	0.94	628	100	27263905	OY282469.1
Leucania comma genome assembly, chromosome: 3	Leucania comma	32.2	32.2	0.94	628	100	27978946	OY282465.1
Caulobacter vibrioides isolate c1db9d16-026a-43e8-9d2b-e4c5db0a04e5 genome assembly, chromosome: 1	Caulobacter vibrioides	32.2	32.2	0.94	628	100	4729780	OX638199.1
Penicillium cataractarum uncharacterized protein (N7496_002896), partial mRNA	Penicillium cataractarum	32.2	32.2	0.94	628	100	2097	XM_056695827.1
Podarcis cretensis genome assembly, chromosome: 18	Podarcis cretensis	32.2	32.2	0.94	628	100	14616971	OX638167.1
Phocaeicola dorei strain 1 chromosome, complete genome	Phocaeicola dorei	32.2	32.2	0.94	628	100	5554369	CP126064.1
Phocaeicola dorei strain 2 chromosome, complete genome	Phocaeicola dorei	32.2	32.2	0.94	628	100	5484726	CP126056.1
Polytrichum commune genome assembly, chromosome: 7	Polytrichum commune	32.2	32.2	0.94	628	100	42081711	OX485809.1
Lysobacter capsici strain 55 chromosome, complete genome	Lysobacter capsici	32.2	32.2	0.94	628	100	6391889	CP011130.1
Nannizziopsis arthrosporioides strain CBS 118890 chromosome I	Nannizziopsis arthrosporioides	32.2	32.2	0.94	628	100	7230366	CP098260.1
Bacteroides vulgatus strain mpk genome	Phocaeicola vulgatus	32.2	32.2	0.94	628	100	5165891	CP013020.1
Oryza sativa Indica Group cultivar RP Bio-226 chromosome 10 sequence	Oryza sativa Indica Group	32.2	32.2	0.94	628	100	20709915	CP012618.1
PREDICTED: Amphiprion ocellaris MICOS complex subunit MIC26-like (LOC111586769), transcript variant X2, mRNA	Amphiprion ocellaris	32.2	32.2	0.94	628	100	3273	XM_023296568.3
PREDICTED: Amphiprion ocellaris MICOS complex subunit MIC26-like (LOC111586769), transcript variant X1, mRNA	Amphiprion ocellaris	32.2	32.2	0.94	628	100	3188	XM_055007150.1
Bacteroides dorei isolate MGYG-HGUT-02478 genome assembly, chromosome: 1	Phocaeicola dorei	32.2	32.2	0.94	628	100	5444912	LR699004.1
Mythimna vitellina genome assembly, chromosome: 28	Mythimna vitellina	32.2	32.2	0.94	628	100	13367790	OX438712.1
Mythimna vitellina genome assembly, chromosome: 13	Mythimna vitellina	32.2	32.2	0.94	628	100	25372425	OX438697.1
Devosia sp. G2-5 chromosome	Devosia rhodophyticola	32.2	32.2	0.94	628	100	3475028	CP118247.1
Pseudomonas sp. NEEL19 chromosome, complete genome	Pseudomonas sp. NEEL19	32.2	32.2	0.94	628	100	5344505	CP081491.1
Micromonospora sp. LH3U1 chromosome, complete genome	Micromonospora sp. LH3U1	32.2	32.2	0.94	628	100	7090248	CP116936.1
Klebsiella oxytoca strain 2022CK-00499 chromosome, complete genome	Klebsiella oxytoca	32.2	32.2	0.94	628	100	5927247	CP114308.1
Caulobacter sp. NIBR2454 chromosome, complete genome	Caulobacter sp. NIBR2454	32.2	32.2	0.94	628	100	3700225	CP114871.1
Aeromonas hydrophila strain BC19 chromosome, complete genome	Aeromonas hydrophila	32.2	32.2	0.94	628	100	4703131	CP102370.1
Aeromonas hydrophila strain BC16 chromosome, complete genome	Aeromonas hydrophila	32.2	32.2	0.94	628	100	4721140	CP102366.1
Aeromonas hydrophila strain BC13 chromosome, complete genome	Aeromonas hydrophila	32.2	32.2	0.94	628	100	4723898	CP102364.1
Klebsiella pneumoniae strain INF358 chromosome, complete genome	Klebsiella pneumoniae	32.2	32.2	0.94	628	100	5300003	CP110560.1
Nocardia cyriacigeorgica FMUBM48 DNA, complete genome	Nocardia cyriacigeorgica	32.2	32.2	0.94	628	100	6134265	AP026979.1
Oryza sativa Japonica Group cultivar Changxianggeng 1813 chromosome 1	Oryza sativa Japonica Group	32.2	32.2	0.94	628	100	24418402	CP101141.1
Phocaeicola dorei strain DH3716Y chromosome	Phocaeicola dorei	32.2	32.2	0.94	628	100	5301996	CP083689.1
Curtobacterium sp. Arg-1 chromosome, complete genome	Curtobacterium sp. Arg-1	32.2	32.2	0.94	628	100	3685167	CP095731.1
Rugosibacter aromaticivorans strain Ca6, complete genome	Rugosibacter aromaticivorans	32.2	32.2	0.94	628	100	2934611	CP010554.1
Silurus aristotelis genome assembly, chromosome: 13	Silurus aristotelis	32.2	32.2	0.94	628	100	30334140	OX327765.1
Silurus aristotelis genome assembly, chromosome: 5	Silurus aristotelis	32.2	32.2	0.94	628	100	35714148	OX327757.1
Ruegeria conchae strain M340 chromosome, complete genome	Ruegeria conchae	32.2	32.2	0.94	628	100	3880972	CP081103.1
Phocaeicola dorei strain DSM 17855 chromosome, complete genome	Phocaeicola dorei	32.2	32.2	0.94	628	100	5625379	CP102257.1
Klebsiella oxytoca strain ST34 chromosome, complete genome	Klebsiella oxytoca	32.2	32.2	0.94	628	100	5880191	CP103690.1
Phocaeicola vulgatus strain BFG-201 chromosome, complete genome	Phocaeicola vulgatus	32.2	32.2	0.94	628	100	5305055	CP103197.1
Phocaeicola vulgatus strain BFG-626 chromosome, complete genome	Phocaeicola vulgatus	32.2	32.2	0.94	628	100	4919717	CP103067.1
Streptomyces albus strain DSM 40763 chromosome, complete genome	Streptomyces albus	32.2	32.2	0.94	628	100	7889116	CP103060.1
Phocaeicola vulgatus strain CL10T00C06 chromosome, complete genome	Phocaeicola vulgatus	32.2	32.2	0.94	628	100	4986228	CP096965.1
Meleagris gallopavo genome assembly, chromosome: 14	Meleagris gallopavo	32.2	32.2	0.94	628	100	19800420	OW982303.1
Meleagris gallopavo genome assembly, chromosome: 14	Meleagris gallopavo	32.2	32.2	0.94	628	100	19999557	OW982264.1
Barbus barbus genome assembly, chromosome: 25	Barbus barbus	32.2	32.2	0.94	628	100	31187475	OW387192.1
Barbus barbus genome assembly, chromosome: 13	Barbus barbus	32.2	32.2	0.94	628	100	32858598	OW387180.1
Lysobacter capsici strain VKM B-2533 chromosome, complete genome	Lysobacter capsici	32.2	32.2	0.94	628	100	6239188	CP094357.1
Aeromonas hydrophila strain Aer_Brac14A chromosome, complete genome	Aeromonas hydrophila	32.2	32.2	0.94	628	100	4758202	CP045502.1
Aeromonas hydrophila strain Aer_Brac66 chromosome, complete genome	Aeromonas hydrophila	32.2	32.2	0.94	628	100	4752336	CP045220.1
Aeromonas hydrophila strain AC185 chromosome, complete genome	Aeromonas hydrophila	32.2	32.2	0.94	628	100	4963702	CP093308.1
Klebsiella oxytoca strain C-21-18 chromosome, complete genome	Klebsiella oxytoca	32.2	32.2	0.94	628	100	5914934	CP093271.1
Aeromonas hydrophila strain LP0103 chromosome, complete genome	Aeromonas hydrophila	32.2	32.2	0.94	628	100	5023649	CP092906.1
Cyprinus carpio genome assembly common carp genome, scaffold 000004355	Cyprinus carpio	32.2	32.2	0.94	628	100	202147	LN598234.1
Cyprinus carpio genome assembly common carp genome, scaffold 000028947	Cyprinus carpio	32.2	32.2	0.94	628	100	699655	LN592350.1
Klebsiella oxytoca strain KONSF-1 chromosome, complete genome	Klebsiella oxytoca	32.2	32.2	0.94	628	100	5864402	CP090245.1
Bacteroides dorei isolate HS1_L_3_B_079, complete genome	Phocaeicola dorei	32.2	32.2	0.94	628	100	5243219	CP008741.1
Bacteroides dorei isolate HS1_L_1_B_010, complete genome	Phocaeicola dorei	32.2	32.2	0.94	628	100	5729085	CP007619.1
Nemoura dubitans genome assembly, chromosome: 4	Nemoura dubitans	32.2	32.2	0.94	628	100	43408134	OV121077.1
Aeromonas hydrophila NUITM-VA1 DNA, complete genome	Aeromonas hydrophila	32.2	32.2	0.94	628	100	5078148	AP025277.1
Neofusicoccum parvum strain DUCC19944 chromosome 9	Neofusicoccum parvum	32.2	32.2	0.94	628	100	2489891	CP087214.1
PREDICTED: Stegastes partitus apolipoprotein O (apoo), mRNA	Stegastes partitus	32.2	32.2	0.94	628	100	3509	XM_008279059.1
Phocaeicola vulgatus MG01-10 DNA, complete genome	Phocaeicola vulgatus	32.2	32.2	0.94	628	100	4957189	AP025240.1
Phocaeicola vulgatus MG01-07 DNA, complete genome	Phocaeicola vulgatus	32.2	32.2	0.94	628	100	4985319	AP025235.1
Phocaeicola vulgatus MG01-03 DNA, complete genome	Phocaeicola vulgatus	32.2	32.2	0.94	628	100	5073285	AP025232.1
Asticcacaulis sp. AND118 chromosome 1, complete sequence	Asticcacaulis sp. AND118	32.2	32.2	0.94	628	100	2866373	CP084910.1
PREDICTED: Thunnus albacares apolipoprotein O, b (apoob), mRNA	Thunnus albacares	32.2	32.2	0.94	628	100	1054	XM_044338887.1
Ensifer adhaerens strain E-60 plasmid p-2, complete sequence	Ensifer adhaerens	32.2	32.2	0.94	628	100	1568420	CP084488.1
Agrochola macilenta genome assembly, chromosome: 19	Agrochola macilenta	32.2	32.2	0.94	628	100	21959670	OU753571.1
Pseudodesulfovibrio sediminis SF6 DNA, complete genome	Pseudodesulfovibrio sediminis	32.2	32.2	0.94	628	100	3764150	AP024485.1
Phocaeicola vulgatus strain BFG-191 chromosome, complete genome	Phocaeicola vulgatus	32.2	32.2	0.94	628	100	5215841	CP081912.1
Thunnus albacares genome assembly, chromosome: 21	Thunnus albacares	32.2	32.2	0.94	628	100	28230218	OU607612.1
Dyadobacter sp. NIV53 chromosome, complete genome	Dyadobacter sp. NIV53	32.2	32.2	0.94	628	100	7587604	CP081299.1
PREDICTED: Lagopus leucura CMRF35-like molecule 5 (LOC122176564), mRNA	Lagopus leucura	32.2	32.2	0.94	628	100	1548	XM_042865202.1
PREDICTED: Thunnus maccoyii apolipoprotein O, b (apoob), mRNA	Thunnus maccoyii	32.2	32.2	0.94	628	100	1251	XM_042398627.1
Brassica rapa genome assembly, chromosome: A09	Brassica rapa	32.2	32.2	0.94	628	100	68194707	LS974625.2
Thunnus maccoyii genome assembly, chromosome: 21	Thunnus maccoyii	32.2	32.2	0.94	628	100	27656739	OU343211.1
Mythimna ferrago genome assembly, chromosome: 9	Mythimna ferrago	32.2	32.2	0.94	628	100	28889053	OU342682.1
Pseudomonas maumuensis strain COW77 chromosome, complete genome	Pseudomonas maumuensis	32.2	32.2	0.94	628	100	5758328	CP077077.1
TPA: Caudoviricetes sp. isolate ctVwz12, partial genome	Caudoviricetes sp.	32.2	32.2	0.94	628	100	12273	BK043976.1
Actinoplanes sp. L3-i22 DNA, complete genome	Actinoplanes sp. L3-i22	32.2	32.2	0.94	628	100	12014766	AP024745.1
Lysobacter capsici strain NF87_2 chromosome, complete genome	Lysobacter capsici	32.2	32.2	0.94	628	100	6315468	CP076103.1
Habrosyne pyritoides genome assembly, chromosome: 19	Habrosyne pyritoides	32.2	32.2	0.94	628	100	12525573	OU015604.1
Phocaeicola dorei strain CL06T03C03 chromosome, complete genome	Phocaeicola dorei	32.2	32.2	0.94	628	100	5662170	CP072246.1
Gordonia polyisoprenivorans strain C chromosome, complete genome	Gordonia polyisoprenivorans	32.2	32.2	0.94	628	100	5925347	CP073075.1
Arachnia propionica strain F0714 chromosome, complete genome	Arachnia propionica	32.2	32.2	0.94	628	100	3448470	CP072385.1
Pseudomassariella vexata uncharacterized protein (BCR38DRAFT_420191), mRNA	Pseudomassariella vexata	32.2	32.2	0.94	628	100	879	XM_040859367.1
Xanthomonas euroxanthea isolate Xanthomonas euroxanthea CPBF 766 isolated from C. illinoinensis genome assembly, chromosome: 1	Xanthomonas euroxanthea	32.2	32.2	0.94	628	100	4806525	HG999364.1
Xanthomonas euroxanthea isolate Xanthomonas euroxanthea CPBF 761 isolated from C. illinoinensis genome assembly, chromosome: 1	Xanthomonas euroxanthea	32.2	32.2	0.94	628	100	4853125	HG999363.1
Klebsiella oxytoca strain IR5392 chromosome, complete genome	Klebsiella oxytoca	32.2	32.2	0.94	628	100	5913545	CP064108.1
Aeromonas hydrophila strain Aer_OnP4.2 chromosome	Aeromonas hydrophila	32.2	32.2	0.94	628	100	4748446	CP046870.1
Aeromonas hydrophila strain Aer_OnP2.2 chromosome	Aeromonas hydrophila	32.2	32.2	0.94	628	100	4747791	CP046869.1
Aeromonas hydrophila strain Aer_LaG34 chromosome	Aeromonas hydrophila	32.2	32.2	0.94	628	100	4720933	CP046604.1
Brassica napus genome assembly, chromosome: A09	Brassica napus	32.2	32.2	0.94	628	100	53549826	HG994363.1
Klebsiella oxytoca strain FDAARGOS_1331 chromosome, complete genome	Klebsiella oxytoca	32.2	32.2	0.94	628	100	5997182	CP070144.1
Klebsiella oxytoca strain FDAARGOS_1332 chromosome, complete genome	Klebsiella oxytoca	32.2	32.2	0.94	628	100	5830739	CP069943.1
Aricia agestis genome assembly, chromosome: 1	Aricia agestis	32.2	32.2	0.94	628	100	28198316	LR990257.1
Endotricha flammealis genome assembly, chromosome: 1	Endotricha flammealis	32.2	32.2	0.94	628	100	18647435	LR990853.1
Oryza sativa Indica Group cultivar Zhenshan 97 chromosome 10	Oryza sativa Indica Group	32.2	32.2	0.94	628	100	25797731	CP056061.1
Oryza sativa Indica Group cultivar Minghui 63 chromosome 10	Oryza sativa Indica Group	32.2	32.2	0.94	628	100	25690566	CP054685.1
Aeromonas hydrophila RIMD111065 DNA, complete genome	Aeromonas hydrophila	32.2	32.2	0.94	628	100	4962727	AP024234.1
PREDICTED: Kryptolebias marmoratus uncharacterized LOC108246492 (LOC108246492), mRNA	Kryptolebias marmoratus	32.2	32.2	0.94	628	100	1734	XM_017434067.3
Aeromonas hydrophila strain 3206 chromosome, complete genome	Aeromonas hydrophila	32.2	32.2	0.94	628	100	4786216	CP043323.1
Croceicoccus marinus strain OT19 plasmid plas1, complete sequence	Croceicoccus marinus	32.2	32.2	0.94	628	100	1029490	CP060053.1
Xanthomonas sp. CPBF 426 genome assembly, chromosome: 1	Xanthomonas sp. CPBF 426	32.2	32.2	0.94	628	100	4883254	LR861805.1
Streptomyces chartreusis strain NA02069 chromosome, complete genome	Streptomyces chartreusis	32.2	32.2	0.94	628	100	11234141	CP056041.1
Asticcacaulis excentricus CB 48 chromosome 1, complete sequence	Asticcacaulis excentricus CB 48	32.2	32.2	0.94	628	100	2588221	CP002395.1
Brassica rapa subsp. pekinensis cultivar Inbred line Chiifu" clone KBrH003E21	complete sequence"	Brassica rapa subsp. pekinensis	32.2	32.2	0.94	628	100	136069	AC189538.2
Bacteroides vulgatus ATCC 8482, complete genome	Phocaeicola vulgatus ATCC 8482	32.2	32.2	0.94	628	100	5163189	CP000139.1
Xenopus tropicalis clone CH216-65P15, complete sequence	Xenopus tropicalis	32.2	32.2	0.94	628	100	58322	AC157671.2
Xenopus tropicalis clone CH216-124N9, complete sequence	Xenopus tropicalis	32.2	32.2	0.94	628	100	108465	AC150772.2
Pelobacter propionicus DSM 2379, complete genome	Pelobacter propionicus DSM 2379	32.2	32.2	0.94	628	100	4008000	CP000482.1
Xenopus tropicalis clone ISB1-207O9, complete sequence	Xenopus tropicalis	32.2	32.2	0.94	628	100	64598	AC157698.2
Symbiobacterium thermophilum IAM 14863 DNA, complete genome	Symbiobacterium thermophilum IAM 14863	32.2	32.2	0.94	628	100	3566135	AP006840.1

## Sheet: Aealbo_ITS1_R510
RID: XE2VHB1A016
Job Title:Nucleotide Sequence
Program: BLASTN
Query: None ID: lcl|Query_6046339(nucleic acid) Length: 19
Query Name: Ae. albopictus_ITS1_R510:GACGACCCGCCACTTAGCT from Hill et al. 2008, Van der Vossenberg et al. 2015
Database: nt Nucleotide collection (nt)
Description	Scientific Name	Max Score	Total Score	Query Cover	E value	Per. ident	Acc. Len	Accession
Aedes albopictus isolate Tez4 18S ribosomal RNA gene, partial sequence	Aedes albopictus	38.2	38.2	1	10	100	476	KC527659.1
Aedes albopictus isolate Tez3 18S ribosomal RNA gene, partial sequence	Aedes albopictus	38.2	38.2	1	10	100	354	KC527658.1
Aedes albopictus isolate Tez2 18S ribosomal RNA gene, partial sequence	Aedes albopictus	38.2	38.2	1	10	100	224	KC527657.1
Aedes albopictus haplotype 2 18S ribosomal RNA gene, partial sequence; and internal transcribed spacer 1, 5.8S ribosomal RNA gene, and internal transcribed spacer 2, complete sequence	Aedes albopictus	38.2	38.2	1	10	100	1136	KX495943.1
Aedes albopictus haplotype 3 18S ribosomal RNA gene, partial sequence; and internal transcribed spacer 1, 5.8S ribosomal RNA gene, and internal transcribed spacer 2, complete sequence	Aedes albopictus	38.2	38.2	1	10	100	1139	KX495935.1
Aedes albopictus haplotype 5 18S ribosomal RNA gene, partial sequence; and internal transcribed spacer 1, 5.8S ribosomal RNA gene, and internal transcribed spacer 2, complete sequence	Aedes albopictus	38.2	38.2	1	10	100	1141	KX495934.1
Aedes albopictus haplotype 4 18S ribosomal RNA gene, partial sequence; and internal transcribed spacer 1, 5.8S ribosomal RNA gene, and internal transcribed spacer 2, complete sequence	Aedes albopictus	38.2	38.2	1	10	100	1138	KX495931.1
Aedes albopictus haplotype 1 18S ribosomal RNA gene, partial sequence; and internal transcribed spacer 1, 5.8S ribosomal RNA gene, and internal transcribed spacer 2, complete sequence	Aedes albopictus	38.2	38.2	1	10	100	1118	KX495928.1
Aedes albopictus clone Aealb_VU_VU1_1_4 18S ribosomal RNA gene, partial sequence; internal transcribed spacer 1, complete sequence; and 5.8S ribosomal RNA gene, partial sequence	Aedes albopictus	38.2	38.2	1	10	100	693	KF471544.1
Aedes albopictus clone Aealb_VU_VU1_1_3 18S ribosomal RNA gene, partial sequence; internal transcribed spacer 1, complete sequence; and 5.8S ribosomal RNA gene, partial sequence	Aedes albopictus	38.2	38.2	1	10	100	695	KF471543.1
Aedes albopictus clone Aealb_VU_VU1_1_2 18S ribosomal RNA gene, partial sequence; internal transcribed spacer 1, complete sequence; and 5.8S ribosomal RNA gene, partial sequence	Aedes albopictus	38.2	38.2	1	10	100	694	KF471542.1
Aedes albopictus clone Aealb_VU_VU1_1_1 18S ribosomal RNA gene, partial sequence; internal transcribed spacer 1, complete sequence; and 5.8S ribosomal RNA gene, partial sequence	Aedes albopictus	38.2	38.2	1	10	100	687	KF471541.1
Aedes albopictus clone Aealb_ITA_Li2_1_4 18S ribosomal RNA gene, partial sequence; internal transcribed spacer 1, complete sequence; and 5.8S ribosomal RNA gene, partial sequence	Aedes albopictus	38.2	38.2	1	10	100	693	KF471540.1
Aedes albopictus clone Aealb_ITA_Li2_1_3 18S ribosomal RNA gene, partial sequence; internal transcribed spacer 1, complete sequence; and 5.8S ribosomal RNA gene, partial sequence	Aedes albopictus	38.2	38.2	1	10	100	700	KF471539.1
Aedes albopictus clone Aealb_ITA_Li2_1_2 18S ribosomal RNA gene, partial sequence; internal transcribed spacer 1, complete sequence; and 5.8S ribosomal RNA gene, partial sequence	Aedes albopictus	38.2	38.2	1	10	100	700	KF471538.1
Aedes albopictus clone Aealb_ITA_Li2_1_1 18S ribosomal RNA gene, partial sequence; internal transcribed spacer 1, complete sequence; and 5.8S ribosomal RNA gene, partial sequence	Aedes albopictus	38.2	38.2	1	10	100	700	KF471537.1
Aedes albopictus clone Aealb_ITA_Li1_1_3 18S ribosomal RNA gene, partial sequence; internal transcribed spacer 1, complete sequence; and 5.8S ribosomal RNA gene, partial sequence	Aedes albopictus	38.2	38.2	1	10	100	687	KF471534.1
Aedes albopictus clone Aealb_ITA_Li1_1_2 18S ribosomal RNA gene, partial sequence; internal transcribed spacer 1, complete sequence; and 5.8S ribosomal RNA gene, partial sequence	Aedes albopictus	38.2	38.2	1	10	100	700	KF471533.1
Aedes albopictus clone Aealb_ITA_Li1_1_1 18S ribosomal RNA gene, partial sequence; internal transcribed spacer 1, complete sequence; and 5.8S ribosomal RNA gene, partial sequence	Aedes albopictus	38.2	38.2	1	10	100	693	KF471532.1
Aedes albopictus clone Aealb_AT_AT1_1_4 18S ribosomal RNA gene, partial sequence; internal transcribed spacer 1, complete sequence; and 5.8S ribosomal RNA gene, partial sequence	Aedes albopictus	38.2	38.2	1	10	100	692	KF471531.1
Aedes albopictus clone Aealb_AT_AT1_1_3 18S ribosomal RNA gene, partial sequence; internal transcribed spacer 1, complete sequence; and 5.8S ribosomal RNA gene, partial sequence	Aedes albopictus	38.2	38.2	1	10	100	700	KF471530.1
Aedes albopictus clone Aealb_AT_AT1_1_1 18S ribosomal RNA gene, partial sequence; internal transcribed spacer 1, complete sequence; and 5.8S ribosomal RNA gene, partial sequence	Aedes albopictus	38.2	38.2	1	10	100	691	KF471528.1
Aedes albopictus voucher 30 small subunit ribosomal RNA gene and internal transcribed spacer 1, partial sequence	Aedes albopictus	38.2	38.2	1	10	100	489	MW627363.1
Aedes albopictus voucher 29 small subunit ribosomal RNA gene and internal transcribed spacer 1, partial sequence	Aedes albopictus	38.2	38.2	1	10	100	489	MW627362.1
Aedes albopictus voucher 28 small subunit ribosomal RNA gene and internal transcribed spacer 1, partial sequence	Aedes albopictus	38.2	38.2	1	10	100	489	MW627361.1
Aedes albopictus voucher 27 small subunit ribosomal RNA gene and internal transcribed spacer 1, partial sequence	Aedes albopictus	38.2	38.2	1	10	100	489	MW627360.1
Aedes albopictus voucher 26 small subunit ribosomal RNA gene and internal transcribed spacer 1, partial sequence	Aedes albopictus	38.2	38.2	1	10	100	489	MW627359.1
Aedes albopictus voucher 25 small subunit ribosomal RNA gene and internal transcribed spacer 1, partial sequence	Aedes albopictus	38.2	38.2	1	10	100	489	MW627358.1
Aedes albopictus voucher 24 small subunit ribosomal RNA gene and internal transcribed spacer 1, partial sequence	Aedes albopictus	38.2	38.2	1	10	100	489	MW627357.1
Aedes albopictus voucher 23 small subunit ribosomal RNA gene and internal transcribed spacer 1, partial sequence	Aedes albopictus	38.2	38.2	1	10	100	489	MW627356.1
Aedes albopictus voucher 22 small subunit ribosomal RNA gene and internal transcribed spacer 1, partial sequence	Aedes albopictus	38.2	38.2	1	10	100	489	MW627355.1
Aedes albopictus voucher 21 small subunit ribosomal RNA gene and internal transcribed spacer 1, partial sequence	Aedes albopictus	38.2	38.2	1	10	100	489	MW627354.1
Aedes albopictus voucher 20 small subunit ribosomal RNA gene and internal transcribed spacer 1, partial sequence	Aedes albopictus	38.2	38.2	1	10	100	489	MW627353.1
Aedes albopictus voucher 19 small subunit ribosomal RNA gene and internal transcribed spacer 1, partial sequence	Aedes albopictus	38.2	38.2	1	10	100	489	MW627352.1
Aedes albopictus voucher 18 small subunit ribosomal RNA gene and internal transcribed spacer 1, partial sequence	Aedes albopictus	38.2	38.2	1	10	100	489	MW627351.1
Aedes albopictus voucher 17 small subunit ribosomal RNA gene and internal transcribed spacer 1, partial sequence	Aedes albopictus	38.2	38.2	1	10	100	489	MW627350.1
Aedes albopictus voucher 16 small subunit ribosomal RNA gene and internal transcribed spacer 1, partial sequence	Aedes albopictus	38.2	38.2	1	10	100	489	MW627349.1
Aedes albopictus voucher 15 small subunit ribosomal RNA gene and internal transcribed spacer 1, partial sequence	Aedes albopictus	38.2	38.2	1	10	100	489	MW627348.1
Aedes albopictus voucher 14 small subunit ribosomal RNA gene and internal transcribed spacer 1, partial sequence	Aedes albopictus	38.2	38.2	1	10	100	489	MW627347.1
Aedes albopictus voucher 13 small subunit ribosomal RNA gene and internal transcribed spacer 1, partial sequence	Aedes albopictus	38.2	38.2	1	10	100	489	MW627346.1
Aedes albopictus voucher 12 small subunit ribosomal RNA gene and internal transcribed spacer 1, partial sequence	Aedes albopictus	38.2	38.2	1	10	100	489	MW627345.1
Aedes albopictus voucher 11 small subunit ribosomal RNA gene and internal transcribed spacer 1, partial sequence	Aedes albopictus	38.2	38.2	1	10	100	489	MW627344.1
Aedes albopictus voucher 10 small subunit ribosomal RNA gene and internal transcribed spacer 1, partial sequence	Aedes albopictus	38.2	38.2	1	10	100	489	MW627343.1
Aedes albopictus voucher 9 small subunit ribosomal RNA gene and internal transcribed spacer 1, partial sequence	Aedes albopictus	38.2	38.2	1	10	100	489	MW627342.1
Aedes albopictus voucher 8 small subunit ribosomal RNA gene and internal transcribed spacer 1, partial sequence	Aedes albopictus	38.2	38.2	1	10	100	489	MW627341.1
Aedes albopictus voucher 7 small subunit ribosomal RNA gene and internal transcribed spacer 1, partial sequence	Aedes albopictus	38.2	38.2	1	10	100	489	MW627340.1
Aedes albopictus voucher 6 small subunit ribosomal RNA gene and internal transcribed spacer 1, partial sequence	Aedes albopictus	38.2	38.2	1	10	100	489	MW627339.1
Aedes albopictus voucher 5 small subunit ribosomal RNA gene and internal transcribed spacer 1, partial sequence	Aedes albopictus	38.2	38.2	1	10	100	489	MW627338.1
Aedes albopictus voucher 4 small subunit ribosomal RNA gene and internal transcribed spacer 1, partial sequence	Aedes albopictus	38.2	38.2	1	10	100	489	MW627337.1
Aedes albopictus voucher 3 small subunit ribosomal RNA gene and internal transcribed spacer 1, partial sequence	Aedes albopictus	38.2	38.2	1	10	100	489	MW627336.1
Aedes albopictus voucher 1 small subunit ribosomal RNA gene and internal transcribed spacer 1, partial sequence	Aedes albopictus	38.2	38.2	1	10	100	489	MW627334.1
Aedes albopictus genomic DNA containing ITS1	Aedes albopictus	38.2	38.2	1	10	100	427	HF536719.1
Aedes albopictus DNA, internal transcribed spacer 1, complete sequence, isolate: albS44	Aedes albopictus	38.2	38.2	1	10	100	426	AB548768.1
Aedes albopictus DNA, internal transcribed spacer 1, complete sequence, isolate: albO16	Aedes albopictus	38.2	38.2	1	10	100	428	AB548766.1
Aedes albopictus DNA, internal transcribed spacer 1, complete sequence, isolate: albN18	Aedes albopictus	38.2	38.2	1	10	100	431	AB548765.1
Aedes albopictus DNA, internal transcribed spacer 1, complete sequence, isolate: albIS61	Aedes albopictus	38.2	38.2	1	10	100	431	AB548764.1
Aedes albopictus DNA, internal transcribed spacer 1, complete sequence, isolate: albIS52	Aedes albopictus	38.2	38.2	1	10	100	427	AB548763.1
Aedes albopictus DNA, internal transcribed spacer 1, complete sequence, isolate: albS58	Aedes albopictus	38.2	38.2	1	10	100	436	AB548762.1
Aedes albopictus DNA, internal transcribed spacer 1, complete sequence, isolate: albA58	Aedes albopictus	38.2	38.2	1	10	100	434	AB548761.1
Aedes albopictus isolate Moa012 18S ribosomal RNA gene, partial sequence; internal transcribed spacer 1, complete sequence; and 5.8S ribosomal RNA gene, partial sequence	Aedes albopictus	38.2	38.2	1	10	100	649	EU359688.1
Aedes albopictus isolate Bad019 18S ribosomal RNA gene, partial sequence; internal transcribed spacer 1, complete sequence; and 5.8S ribosomal RNA gene, partial sequence	Aedes albopictus	38.2	38.2	1	10	100	647	EU359687.1
Aedes albopictus isolate Mas002 18S ribosomal RNA gene, partial sequence; internal transcribed spacer 1, complete sequence; and 5.8S ribosomal RNA gene, partial sequence	Aedes albopictus	38.2	38.2	1	10	100	683	EU359686.1
Aedes albopictus isolate Albo6 18S ribosomal RNA gene, partial sequence; internal transcribed spacer 1, complete sequence; and 5.8S ribosomal RNA gene, partial sequence	Aedes albopictus	38.2	38.2	1	10	100	687	EU359685.1
Aedes albopictus isolate Albo4 18S ribosomal RNA gene, partial sequence; internal transcribed spacer 1, complete sequence; and 5.8S ribosomal RNA gene, partial sequence	Aedes albopictus	38.2	38.2	1	10	100	672	EU359684.1
Aedes albopictus genes for 18S rRNA, ITS1, 5.8S rRNA, partial and complete sequence	Aedes albopictus	38.2	38.2	1	10	100	2378	AB085210.1
Aedes albopictus 18S, 5.8S, and 28S ribosomal RNA genes	Aedes albopictus	38.2	38.2	1	10	100	5298	L22060.1
Agonopterix alstromeriana genome assembly, chromosome: 6	Agonopterix alstromeriana	36.2	36.2	0.94	40	100	19656787	OZ004667.1
Scoparia ambigualis genome assembly, chromosome: 10	Scoparia ambigualis	36.2	36.2	0.94	40	100	37481089	OY992511.1
Scoparia ambigualis genome assembly, chromosome: 8	Scoparia ambigualis	36.2	36.2	0.94	40	100	38804861	OY992509.1
Scoparia ambigualis genome assembly, chromosome: 25	Scoparia ambigualis	36.2	72.4	0.94	40	100	23721106	OY992526.1
Scoparia ambigualis genome assembly, chromosome: 21	Scoparia ambigualis	36.2	72.4	0.94	40	100	31355006	OY992522.1
Scoparia ambigualis genome assembly, chromosome: 17	Scoparia ambigualis	36.2	72.4	0.94	40	100	33996912	OY992518.1
Scoparia ambigualis genome assembly, chromosome: 13	Scoparia ambigualis	36.2	72.4	0.94	40	100	34847357	OY992514.1
Scoparia ambigualis genome assembly, chromosome: 5	Scoparia ambigualis	36.2	72.4	0.94	40	100	41869341	OY992506.1
Scoparia ambigualis genome assembly, chromosome: 20	Scoparia ambigualis	36.2	36.2	0.94	40	100	31689155	OY992521.1
Scoparia ambigualis genome assembly, chromosome: 18	Scoparia ambigualis	36.2	36.2	0.94	40	100	33176958	OY992519.1
Scoparia ambigualis genome assembly, chromosome: 16	Scoparia ambigualis	36.2	36.2	0.94	40	100	34123836	OY992517.1
Scoparia ambigualis genome assembly, chromosome: 2	Scoparia ambigualis	36.2	36.2	0.94	40	100	45949529	OY992503.1
Cydalima perspectalis genome assembly, chromosome: 10	Cydalima perspectalis	34.2	34.2	0.89	159	100	17108381	OX596209.1
Cydalima perspectalis genome assembly, chromosome: 7	Cydalima perspectalis	34.2	34.2	0.89	159	100	18169953	OX596206.1
Fragum whitleyi genome assembly, chromosome: 4	Fragum whitleyi	34.2	68.4	0.89	159	100	79975661	OX411546.1
Eupithecia exiguata genome assembly, chromosome: 5	Eupithecia exiguata	34.2	34.2	0.89	159	100	14087634	OX352231.1
Apeira syringaria genome assembly, chromosome: 10	Apeira syringaria	34.2	34.2	0.89	159	100	20495277	OW203664.1
Laetiporus sulphureus genome assembly, chromosome: 8	Laetiporus sulphureus	34.2	34.2	0.89	159	100	2444567	OV656681.1
Cantharis rustica genome assembly, chromosome: 3	Cantharis rustica	34.2	34.2	0.89	159	100	57811309	OU426879.1
Laetiporus sulphureus 93-53 uncharacterized protein (LAESUDRAFT_650721), partial mRNA	Laetiporus sulphureus 93-53	34.2	34.2	0.89	159	100	501	XM_040904259.1
Salarias fasciatus genome assembly, chromosome: 6	Salarias fasciatus	34.2	34.2	0.89	159	100	41296897	LR597441.1
Cydalima perspectalis genome assembly, chromosome: 15	Cydalima perspectalis	34.2	34.2	0.89	159	100	15895842	OX596214.1
Eugnorisma glareosa genome assembly, chromosome: 20	Eugnorisma glareosa	34.2	34.2	0.89	159	100	20173394	OX387977.1
Anopheles bellator genome assembly, chromosome: X	Anopheles bellator	34.2	34.2	0.89	159	100	12334942	OX030929.1
Gadus morhua genome assembly, chromosome: 22	Gadus morhua	32.2	32.2	0.84	628	100	23744039	LR633964.1
PREDICTED: Oryza sativa Japonica Group protein ELF4-LIKE 4 (LOC107278437), mRNA	Oryza sativa Japonica Group	32.2	32.2	0.84	628	100	1102	XM_015793942.2
Streptomyces bobili strain NBC_00302 chromosome, complete genome	Streptomyces bobili	32.2	32.2	0.84	628	100	9287515	CP108038.1
Pyrausta purpuralis genome assembly, chromosome: 1	Pyrausta purpuralis	32.2	32.2	0.84	628	100	33977312	OZ001642.1
PREDICTED: Humulus lupulus uncharacterized LOC133796565 (LOC133796565), transcript variant X18, ncRNA	Humulus lupulus	32.2	32.2	0.84	628	100	3417	XR_009875509.1
PREDICTED: Humulus lupulus uncharacterized LOC133796565 (LOC133796565), transcript variant X17, ncRNA	Humulus lupulus	32.2	32.2	0.84	628	100	3516	XR_009875508.1
PREDICTED: Humulus lupulus uncharacterized LOC133796565 (LOC133796565), transcript variant X16, ncRNA	Humulus lupulus	32.2	32.2	0.84	628	100	3508	XR_009875507.1
PREDICTED: Humulus lupulus uncharacterized LOC133796565 (LOC133796565), transcript variant X15, ncRNA	Humulus lupulus	32.2	32.2	0.84	628	100	3548	XR_009875506.1
PREDICTED: Humulus lupulus uncharacterized LOC133796565 (LOC133796565), transcript variant X14, ncRNA	Humulus lupulus	32.2	32.2	0.84	628	100	3540	XR_009875505.1
PREDICTED: Humulus lupulus uncharacterized LOC133796565 (LOC133796565), transcript variant X13, ncRNA	Humulus lupulus	32.2	32.2	0.84	628	100	3449	XR_009875504.1
PREDICTED: Humulus lupulus uncharacterized LOC133796565 (LOC133796565), transcript variant X12, ncRNA	Humulus lupulus	32.2	32.2	0.84	628	100	3580	XR_009875502.1
PREDICTED: Humulus lupulus uncharacterized LOC133796565 (LOC133796565), transcript variant X11, ncRNA	Humulus lupulus	32.2	32.2	0.84	628	100	3548	XR_009875501.1
PREDICTED: Humulus lupulus uncharacterized LOC133796565 (LOC133796565), transcript variant X10, ncRNA	Humulus lupulus	32.2	32.2	0.84	628	100	3584	XR_009875500.1
PREDICTED: Humulus lupulus uncharacterized LOC133796565 (LOC133796565), transcript variant X9, ncRNA	Humulus lupulus	32.2	32.2	0.84	628	100	3572	XR_009875499.1
PREDICTED: Humulus lupulus uncharacterized LOC133796565 (LOC133796565), transcript variant X8, ncRNA	Humulus lupulus	32.2	32.2	0.84	628	100	1746	XR_009875498.1
PREDICTED: Humulus lupulus uncharacterized LOC133796565 (LOC133796565), transcript variant X7, ncRNA	Humulus lupulus	32.2	32.2	0.84	628	100	3715	XR_009875496.1
PREDICTED: Humulus lupulus uncharacterized LOC133796565 (LOC133796565), transcript variant X6, ncRNA	Humulus lupulus	32.2	32.2	0.84	628	100	3616	XR_009875495.1
PREDICTED: Humulus lupulus uncharacterized LOC133796565 (LOC133796565), transcript variant X5, ncRNA	Humulus lupulus	32.2	32.2	0.84	628	100	3707	XR_009875493.1
PREDICTED: Humulus lupulus uncharacterized LOC133796565 (LOC133796565), transcript variant X4, ncRNA	Humulus lupulus	32.2	32.2	0.84	628	100	3894	XR_009875492.1
PREDICTED: Humulus lupulus uncharacterized LOC133796565 (LOC133796565), transcript variant X3, ncRNA	Humulus lupulus	32.2	32.2	0.84	628	100	3747	XR_009875489.1
PREDICTED: Humulus lupulus uncharacterized LOC133796565 (LOC133796565), transcript variant X2, ncRNA	Humulus lupulus	32.2	32.2	0.84	628	100	3604	XR_009875488.1
PREDICTED: Humulus lupulus uncharacterized LOC133796565 (LOC133796565), transcript variant X1, ncRNA	Humulus lupulus	32.2	32.2	0.84	628	100	3739	XR_009875487.1
Xanthia togata genome assembly, chromosome: 30	Xanthia togata	32.2	32.2	0.84	628	100	15737415	OY970818.1
Meandrina meandrites genome assembly, chromosome: 8	Meandrina meandrites	32.2	32.2	0.84	628	100	39380694	OY855910.1
Ditula angustiorana genome assembly, chromosome: 16	Ditula angustiorana	32.2	32.2	0.84	628	100	14486928	OY829488.1
Xanthia icteritia genome assembly, chromosome: 6	Xanthia icteritia	32.2	32.2	0.84	628	100	23797092	OX421936.2
Drosophila subobscura genome assembly, chromosome: E	Drosophila subobscura	32.2	32.2	0.84	628	100	20228945	OY757195.1
Anania hortulata genome assembly, chromosome: 17	Anania hortulata	32.2	32.2	0.84	628	100	19472039	OY756405.1
Watersipora subatra genome assembly, chromosome: 6	Watersipora subatra	32.2	32.2	0.84	628	100	66545008	OY755163.1
Phengaris arion genome assembly, chromosome: 19	Phengaris arion	32.2	32.2	0.84	628	100	17935167	OY751450.1
Argyresthia albistria genome assembly, chromosome: 8	Argyresthia albistria	32.2	32.2	0.84	628	100	12759476	OY735260.1
Gadus macrocephalus isolate Gmac_GOA_2020 chromosome 22	Gadus macrocephalus	32.2	32.2	0.84	628	100	19411328	CP133546.1
Gadus macrocephalus isolate Gmac_GOA_2020 chromosome 22	Gadus macrocephalus	32.2	32.2	0.84	628	100	18716144	CP133523.1
PREDICTED: Centropristis striata serine/threonine-protein kinase MARK1-like (LOC131969583), transcript variant X2, mRNA	Centropristis striata	32.2	32.2	0.84	628	100	5655	XM_059330666.1
PREDICTED: Centropristis striata serine/threonine-protein kinase MARK1-like (LOC131969583), transcript variant X1, mRNA	Centropristis striata	32.2	32.2	0.84	628	100	5679	XM_059330660.1
Ophion ellenae genome assembly, chromosome: 13	Ophion ellenae	32.2	32.2	0.84	628	100	24744185	OY723397.1
Noctua comes genome assembly, chromosome: 11	Noctua comes	32.2	32.2	0.84	628	100	18781663	OY720277.1
Rhodophaea formosa genome assembly, chromosome: 10	Rhodophaea formosa	32.2	32.2	0.84	628	100	22783080	OY720213.1
Orchestes rusci genome assembly, chromosome: 10	Orchestes rusci	32.2	32.2	0.84	628	100	23756886	OY293313.1
Galleria mellonella genome assembly, chromosome: 4	Galleria mellonella	32.2	32.2	0.84	628	100	19216918	OY292286.1
Xanthomonas translucens pv. graminis strain NCPPB 3711 chromosome, complete genome	Xanthomonas translucens pv. graminis	32.2	32.2	0.84	628	100	4650277	CP076255.1
Tricholoma bakamatsutake strain SF-Tf05 chromosome 2	Tricholoma bakamatsutake	32.2	32.2	0.84	628	100	13278086	CP114858.1
Pipistrellus pygmaeus genome assembly, chromosome: 9	Pipistrellus pygmaeus	32.2	32.2	0.84	628	100	77436168	OX465311.1
Argyresthia goedartella genome assembly, chromosome: 30	Argyresthia goedartella	32.2	32.2	0.84	628	100	24952337	OX463836.1
Argyresthia goedartella genome assembly, chromosome: 24	Argyresthia goedartella	32.2	32.2	0.84	628	100	29805408	OX463830.1
Argyresthia goedartella genome assembly, chromosome: 22	Argyresthia goedartella	32.2	96.6	1	628	100	31054483	OX463828.1
Argyresthia goedartella genome assembly, chromosome: 19	Argyresthia goedartella	32.2	32.2	0.84	628	100	32333395	OX463825.1
Argyresthia goedartella genome assembly, chromosome: 18	Argyresthia goedartella	32.2	96.6	0.84	628	100	33302268	OX463824.1
Argyresthia goedartella genome assembly, chromosome: 17	Argyresthia goedartella	32.2	32.2	0.84	628	100	33651872	OX463823.1
Argyresthia goedartella genome assembly, chromosome: 5	Argyresthia goedartella	32.2	128	0.84	628	100	40141260	OX463811.1
Argyresthia goedartella genome assembly, chromosome: 3	Argyresthia goedartella	32.2	64.4	0.84	628	100	40637412	OX463809.1
Argyresthia goedartella genome assembly, chromosome: 1	Argyresthia goedartella	32.2	193	0.84	628	100	46365841	OX463807.1
Bacillus velezensis strain PRO76 chromosome, complete genome	Bacillus velezensis	32.2	32.2	0.84	628	100	4155944	CP120573.1
Apteryx australis mantelli genome assembly AptMant0, scaffold scaffold2134	Apteryx mantelli mantelli	32.2	32.2	0.84	628	100	335603	LK066719.1
PREDICTED: Oryza glaberrima protein ELF4-LIKE 4-like (LOC127781256), mRNA	Oryza glaberrima	32.2	32.2	0.84	628	100	556	XM_052308188.1
Oryza sativa Japonica Group cultivar Changxianggeng 1813 chromosome 3	Oryza sativa Japonica Group	32.2	32.2	0.84	628	100	28654189	CP101143.1
Fragum fragum genome assembly, chromosome: 12	Fragum fragum	32.2	32.2	0.84	628	100	56017449	OX336376.1
Thera britannica genome assembly, chromosome: 3	Thera britannica	32.2	32.2	0.84	628	100	26941626	OW618036.2
Alsophila aescularia genome assembly, chromosome: 4	Alsophila aescularia	32.2	32.2	0.84	628	100	68119135	OX276377.1
Lumbricus rubellus genome assembly, chromosome: 6	Lumbricus rubellus	32.2	32.2	0.84	628	100	49157575	OX243816.1
PREDICTED: Bactrocera dorsalis uncharacterized LOC125778870 (LOC125778870), ncRNA	Bactrocera dorsalis	32.2	32.2	0.84	628	100	4638	XR_007423011.1
Carterocephalus palaemon genome assembly, chromosome: 7	Carterocephalus palaemon	32.2	32.2	0.84	628	100	14614631	OX155644.1
Sulfitobacter sp. DSM 110093 chromosome, complete genome	Sulfitobacter sp. DSM 110093	32.2	32.2	0.84	628	100	3434207	CP085167.1
Leuctra nigra genome assembly, chromosome: 1	Leuctra nigra	32.2	32.2	0.84	628	100	68080570	OW203761.1
Rhabditophanes sp. KR3021 genome assembly Rhabditophanes_sp_KR3021, scaffold RSKR_scaffold0000015	Rhabditophanes sp. KR3021	32.2	32.2	0.84	628	100	557278	LK995565.1
Thunnus albacares genome assembly, chromosome: 23	Thunnus albacares	32.2	32.2	0.84	628	100	26463036	OU607614.1
Marthasterias glacialis genome assembly, chromosome: 18	Marthasterias glacialis	32.2	32.2	0.84	628	100	16219199	OU452236.1
Thymelicus sylvestris genome assembly, chromosome: 15	Thymelicus sylvestris	32.2	32.2	0.84	628	100	16110235	OU426900.1
PREDICTED: Zingiber officinale pumilio homolog 4-like (LOC122046734), transcript variant X2, misc_RNA	Zingiber officinale	32.2	32.2	0.84	628	100	3542	XR_006130371.1
PREDICTED: Zingiber officinale pumilio homolog 4-like (LOC122046734), transcript variant X1, mRNA	Zingiber officinale	32.2	32.2	0.84	628	100	3637	XM_042607575.1
Ypsolopha scabrella genome assembly, chromosome: 13	Ypsolopha scabrella	32.2	32.2	0.84	628	100	29633317	OU342973.1
Xanthomonas translucens pv. undulosa strain XtLr8 chromosome, complete genome	Xanthomonas translucens pv. undulosa	32.2	32.2	0.84	628	100	4563212	CP063993.1
Laothoe populi genome assembly, chromosome: 4	Laothoe populi	32.2	32.2	0.84	628	100	23325374	HG992150.1
3_Tce_b3v08	Timema cristinae	32.2	32.2	0.84	628	100	68056	OC320218.1
Ananas comosus var. bracteatus genome assembly, chromosome: 8	Ananas comosus var. bracteatus	32.2	32.2	0.84	628	100	21638105	LR862136.1
Xanthomonas translucens pv. undulosa strain P3 chromosome, complete genome	Xanthomonas translucens pv. undulosa	32.2	32.2	0.84	628	100	4618583	CP043500.1
PREDICTED: Grammomys surdaster SET domain containing 6, protein lysine methyltransferase (Setd6), mRNA	Grammomys surdaster	32.2	32.2	0.84	628	100	1621	XM_028770373.1
Uncultured fungus clone OTU_1185 internal transcribed spacer 2, partial sequence	uncultured fungus	32.2	32.2	0.84	628	100	210	KX220321.1
Oryza sativa Indica Group cultivar Shuhui498 chromosome 8, partial sequence	Oryza sativa Indica Group	32.2	32.2	0.84	628	100	29952003	CP018164.1
Muntiacus reevesi genome assembly, chromosome: 7	Muntiacus reevesi	32.2	32.2	0.84	628	100	98903171	OZ005631.1
Micromys minutus genome assembly, chromosome: 4	Micromys minutus	32.2	32.2	0.84	628	100	90235354	OZ004784.1
Thunnus thynnus genome assembly, chromosome: 23	Thunnus thynnus	32.2	32.2	0.84	628	100	26775664	OZ004754.1
Streptomyces sp. NBC_00989 chromosome, complete genome	Streptomyces sp. NBC_00989	32.2	32.2	0.84	628	100	11950319	CP108728.1
Oryza sativa indica subgroup cultivar ZH8015 chromosome 08	Oryza sativa indica subgroup	32.2	32.2	0.84	628	100	32205552	CP141115.1
Euplagia quadripunctaria genome assembly, chromosome: 20	Euplagia quadripunctaria	32.2	32.2	0.84	628	100	20216329	OY982579.1
Oryza sativa Japonica Group cultivar Nipponbare isolate AGIS-1.0 chromosome 8	Oryza sativa Japonica Group	32.2	32.2	0.84	628	100	28605474	CP132242.1
Oryza sativa genome assembly, chromosome: 8	Oryza sativa	32.2	32.2	0.84	628	100	29829911	OX637253.1
Oryza sativa genome assembly, chromosome: 5	Oryza sativa	32.2	32.2	0.84	628	100	31329477	OX637250.1
Dehalococcoidia bacterium isolate 7d10fddc-660b-4070-a7a7-cda0dfc66286 genome assembly, chromosome: 1	Dehalococcoidia bacterium	32.2	32.2	0.84	628	100	2669261	OY729417.1
Sialis fuliginosa genome assembly, chromosome: 13	Sialis fuliginosa	32.2	32.2	0.84	628	100	17907706	OY540821.1
Agrostemma githago genome assembly, chromosome: 12	Agrostemma githago	32.2	32.2	0.84	628	100	74504612	OY288250.1
Anthophora plumipes genome assembly, chromosome: 9	Anthophora plumipes	32.2	32.2	0.84	628	100	21367000	OX638119.1
Trifolium dubium genome assembly, chromosome: 5	Trifolium dubium	32.2	32.2	0.84	628	100	50659771	OX638066.1
Capitulum mitella isolate CP1-10 chromosome 15	Capitulum mitella	32.2	32.2	0.84	628	100	20455467	CP099853.1
Lactarius evosmus genome assembly, chromosome: 5	Lactarius evosmus	32.2	32.2	0.84	628	100	5448807	OX596128.1
Polytrichum commune genome assembly, chromosome: 1	Polytrichum commune	32.2	64.4	0.84	628	100	77851525	OX485803.1
Argyresthia goedartella genome assembly, chromosome: 29	Argyresthia goedartella	32.2	32.2	0.84	628	100	25647159	OX463835.1
Argyresthia goedartella genome assembly, chromosome: 27	Argyresthia goedartella	32.2	32.2	0.84	628	100	27886200	OX463833.1
Argyresthia goedartella genome assembly, chromosome: 13	Argyresthia goedartella	32.2	64.4	0.84	628	100	36986452	OX463819.1
Argyresthia goedartella genome assembly, chromosome: 9	Argyresthia goedartella	32.2	32.2	0.84	628	100	38511152	OX463815.1
Argyresthia goedartella genome assembly, chromosome: 8	Argyresthia goedartella	32.2	32.2	0.84	628	100	39158972	OX463814.1
Argyresthia goedartella genome assembly, chromosome: 7	Argyresthia goedartella	32.2	64.4	0.84	628	100	39810694	OX463813.1
Argyresthia goedartella genome assembly, chromosome: 2	Argyresthia goedartella	32.2	32.2	0.84	628	100	41225673	OX463808.1
Oryza sativa Japonica Group DNA, chromosome 8, cultivar: Nipponbare, complete sequence	Oryza sativa Japonica Group	32.2	32.2	0.84	628	100	28443022	AP014964.1
Oryza sativa Indica Group cultivar RP Bio-226 chromosome 8 sequence	Oryza sativa Indica Group	32.2	32.2	0.84	628	100	28124818	CP012616.1
Sialis lutaria genome assembly, chromosome: 10	Sialis lutaria	32.2	32.2	0.84	628	100	26632937	OX439240.1
Eilema caniola genome assembly, chromosome: 26	Eilema caniola	32.2	32.2	0.84	628	100	17019764	OX421487.1
PREDICTED: Galleria mellonella 28S rRNA (cytosine-C(5))-methyltransferase (LOC113513805), mRNA	Galleria mellonella	32.2	32.2	0.84	628	100	2016	XM_052897774.1
Diloba caeruleocephala genome assembly, chromosome: 5	Diloba caeruleocephala	32.2	32.2	0.84	628	100	31083201	OX381609.1
Yponomeuta cagnagella genome assembly, chromosome: 15	Yponomeuta cagnagella	32.2	32.2	0.84	628	100	19071701	OX371282.1
Yponomeuta cagnagella genome assembly, chromosome: 15	Yponomeuta cagnagella	32.2	32.2	0.84	628	100	18940029	OX371243.1
Yponomeuta malinellus genome assembly, chromosome: 15	Yponomeuta malinellus	32.2	32.2	0.84	628	100	19428809	OX371009.1
Incurvaria masculella genome assembly, chromosome: 2	Incurvaria masculella	32.2	32.2	0.84	628	100	32894820	OX335642.1
Apoda limacodes genome assembly, chromosome: 14	Apoda limacodes	32.2	32.2	0.84	628	100	30103147	OX291554.1
Amphipoea oculea genome assembly, chromosome: 16	Amphipoea oculea	32.2	32.2	0.84	628	100	22320631	OX243877.1
Eristalinus sepulchralis genome assembly, chromosome: 2	Eristalinus sepulchralis	32.2	64.4	0.89	628	100	73807632	OX122883.1
Anopheles maculipalpis genome assembly, chromosome: 3	Anopheles maculipalpis	32.2	32.2	0.84	628	100	92548589	OX030896.1
Polydrusus cervinus genome assembly, chromosome: 3	Polydrusus cervinus	32.2	32.2	0.84	628	100	81162590	OW284512.1
Phragmatobia fuliginosa genome assembly, chromosome: 18	Phragmatobia fuliginosa	32.2	32.2	0.84	628	100	19474873	OW052075.1
Plutella xylostella genome assembly, chromosome: 29	Plutella xylostella	32.2	32.2	0.84	628	100	11339310	OW026564.1
Microbulbifer sp. YPW16 chromosome, complete genome	Microbulbifer sp. YPW16	32.2	32.2	0.84	628	100	4194587	CP089928.1
Erebia aethiops genome assembly, chromosome: 2	Erebia aethiops	32.2	32.2	0.84	628	100	32763723	OV281081.1
Limnephilus marmoratus genome assembly, chromosome: 25	Limnephilus marmoratus	32.2	32.2	0.84	628	100	44182302	OU862931.1
Anoplius nigerrimus genome assembly, chromosome: 1	Anoplius nigerrimus	32.2	32.2	0.84	628	100	17148208	OU612077.1
Thunnus maccoyii genome assembly, chromosome: 23	Thunnus maccoyii	32.2	32.2	0.84	628	100	26533419	OU343213.1
Biston betularia genome assembly, chromosome: 20	Biston betularia	32.2	32.2	0.84	628	100	12301275	FR989882.1
Xanthomonas translucens pv. undulosa strain XtKm15 chromosome, complete genome	Xanthomonas translucens pv. undulosa	32.2	32.2	0.84	628	100	4560646	CP063997.1
Oryza sativa Indica Group cultivar Zhenshan 97 chromosome 8	Oryza sativa Indica Group	32.2	32.2	0.84	628	100	30264782	CP056059.1
Oryza sativa Indica Group cultivar Minghui 63 chromosome 8	Oryza sativa Indica Group	32.2	32.2	0.84	628	100	30492302	CP054683.1
Darwinula stevensoni	Darwinula stevensoni	32.2	32.2	0.84	628	100	2742	LR910475.1
Macrobrachium nipponense isolate FS-2020 chromosome 26	Macrobrachium nipponense	32.2	32.2	0.84	628	100	78463671	CP062012.1
Ananas comosus genome assembly, chromosome: 10	Ananas comosus	32.2	32.2	0.84	628	100	13112115	LR828290.1
Novosphingobium sp. PP1Y main chromosome, complete replicon	Novosphingobium sp. PP1Y	32.2	32.2	0.84	628	100	3911486	FR856862.1
Solanum hirtum clone 120061 At1g78620-like protein gene, intron	Solanum hirtum	32.2	32.2	0.84	628	100	939	FJ933035.1
Oryza sativa Japonica Group genomic DNA, chromosome 8, PAC clone:P0410E02	Oryza sativa Japonica Group	32.2	32.2	0.84	628	100	144294	AP004663.3

## Sheet: Aealbo_AlboITS1P
RID: XE9PWVPE016
Job Title:Nucleotide Sequence
Program: BLASTN
Query: None ID: lcl|Query_2056231(dna) Length: 25
Query Name: Ae. albopictus_AlboITS1P:CAGGGCACATACGTCCGCTTTGGTT from Hill et al. 2008, Van der Vossenberg et al. 2015
Database: nt Nucleotide collection (nt)
Description	Scientific Name	Max Score	Total Score	Query Cover	E value	Per. ident	Acc. Len	Accession
Aedes albopictus haplotype 2 18S ribosomal RNA gene, partial sequence; and internal transcribed spacer 1, 5.8S ribosomal RNA gene, and internal transcribed spacer 2, complete sequence	Aedes albopictus	50.1	50.1	1	0.004	100	1136	KX495943.1
Aedes albopictus haplotype 3 18S ribosomal RNA gene, partial sequence; and internal transcribed spacer 1, 5.8S ribosomal RNA gene, and internal transcribed spacer 2, complete sequence	Aedes albopictus	50.1	50.1	1	0.004	100	1139	KX495935.1
Aedes albopictus haplotype 5 18S ribosomal RNA gene, partial sequence; and internal transcribed spacer 1, 5.8S ribosomal RNA gene, and internal transcribed spacer 2, complete sequence	Aedes albopictus	50.1	50.1	1	0.004	100	1141	KX495934.1
Aedes albopictus haplotype 4 18S ribosomal RNA gene, partial sequence; and internal transcribed spacer 1, 5.8S ribosomal RNA gene, and internal transcribed spacer 2, complete sequence	Aedes albopictus	50.1	50.1	1	0.004	100	1138	KX495931.1
Aedes albopictus haplotype 1 18S ribosomal RNA gene, partial sequence; and internal transcribed spacer 1, 5.8S ribosomal RNA gene, and internal transcribed spacer 2, complete sequence	Aedes albopictus	50.1	50.1	1	0.004	100	1118	KX495928.1
Aedes albopictus clone Aealb_VU_VU1_1_4 18S ribosomal RNA gene, partial sequence; internal transcribed spacer 1, complete sequence; and 5.8S ribosomal RNA gene, partial sequence	Aedes albopictus	50.1	50.1	1	0.004	100	693	KF471544.1
Aedes albopictus clone Aealb_VU_VU1_1_2 18S ribosomal RNA gene, partial sequence; internal transcribed spacer 1, complete sequence; and 5.8S ribosomal RNA gene, partial sequence	Aedes albopictus	50.1	50.1	1	0.004	100	694	KF471542.1
Aedes albopictus clone Aealb_VU_VU1_1_1 18S ribosomal RNA gene, partial sequence; internal transcribed spacer 1, complete sequence; and 5.8S ribosomal RNA gene, partial sequence	Aedes albopictus	50.1	50.1	1	0.004	100	687	KF471541.1
Aedes albopictus clone Aealb_ITA_Li2_1_4 18S ribosomal RNA gene, partial sequence; internal transcribed spacer 1, complete sequence; and 5.8S ribosomal RNA gene, partial sequence	Aedes albopictus	50.1	50.1	1	0.004	100	693	KF471540.1
Aedes albopictus clone Aealb_ITA_Li2_1_3 18S ribosomal RNA gene, partial sequence; internal transcribed spacer 1, complete sequence; and 5.8S ribosomal RNA gene, partial sequence	Aedes albopictus	50.1	50.1	1	0.004	100	700	KF471539.1
Aedes albopictus clone Aealb_ITA_Li2_1_2 18S ribosomal RNA gene, partial sequence; internal transcribed spacer 1, complete sequence; and 5.8S ribosomal RNA gene, partial sequence	Aedes albopictus	50.1	50.1	1	0.004	100	700	KF471538.1
Aedes albopictus clone Aealb_ITA_Li1_1_3 18S ribosomal RNA gene, partial sequence; internal transcribed spacer 1, complete sequence; and 5.8S ribosomal RNA gene, partial sequence	Aedes albopictus	50.1	50.1	1	0.004	100	687	KF471534.1
Aedes albopictus clone Aealb_ITA_Li1_1_2 18S ribosomal RNA gene, partial sequence; internal transcribed spacer 1, complete sequence; and 5.8S ribosomal RNA gene, partial sequence	Aedes albopictus	50.1	50.1	1	0.004	100	700	KF471533.1
Aedes albopictus clone Aealb_ITA_Li1_1_1 18S ribosomal RNA gene, partial sequence; internal transcribed spacer 1, complete sequence; and 5.8S ribosomal RNA gene, partial sequence	Aedes albopictus	50.1	50.1	1	0.004	100	693	KF471532.1
Aedes albopictus clone Aealb_AT_AT1_1_4 18S ribosomal RNA gene, partial sequence; internal transcribed spacer 1, complete sequence; and 5.8S ribosomal RNA gene, partial sequence	Aedes albopictus	50.1	50.1	1	0.004	100	692	KF471531.1
Aedes albopictus clone Aealb_AT_AT1_1_3 18S ribosomal RNA gene, partial sequence; internal transcribed spacer 1, complete sequence; and 5.8S ribosomal RNA gene, partial sequence	Aedes albopictus	50.1	50.1	1	0.004	100	700	KF471530.1
Aedes albopictus clone Aealb_AT_AT1_1_1 18S ribosomal RNA gene, partial sequence; internal transcribed spacer 1, complete sequence; and 5.8S ribosomal RNA gene, partial sequence	Aedes albopictus	50.1	50.1	1	0.004	100	691	KF471528.1
Aedes albopictus voucher 30 small subunit ribosomal RNA gene and internal transcribed spacer 1, partial sequence	Aedes albopictus	50.1	50.1	1	0.004	100	489	MW627363.1
Aedes albopictus voucher 29 small subunit ribosomal RNA gene and internal transcribed spacer 1, partial sequence	Aedes albopictus	50.1	50.1	1	0.004	100	489	MW627362.1
Aedes albopictus voucher 28 small subunit ribosomal RNA gene and internal transcribed spacer 1, partial sequence	Aedes albopictus	50.1	50.1	1	0.004	100	489	MW627361.1
Aedes albopictus voucher 27 small subunit ribosomal RNA gene and internal transcribed spacer 1, partial sequence	Aedes albopictus	50.1	50.1	1	0.004	100	489	MW627360.1
Aedes albopictus voucher 26 small subunit ribosomal RNA gene and internal transcribed spacer 1, partial sequence	Aedes albopictus	50.1	50.1	1	0.004	100	489	MW627359.1
Aedes albopictus voucher 25 small subunit ribosomal RNA gene and internal transcribed spacer 1, partial sequence	Aedes albopictus	50.1	50.1	1	0.004	100	489	MW627358.1
Aedes albopictus voucher 24 small subunit ribosomal RNA gene and internal transcribed spacer 1, partial sequence	Aedes albopictus	50.1	50.1	1	0.004	100	489	MW627357.1
Aedes albopictus voucher 23 small subunit ribosomal RNA gene and internal transcribed spacer 1, partial sequence	Aedes albopictus	50.1	50.1	1	0.004	100	489	MW627356.1
Aedes albopictus voucher 22 small subunit ribosomal RNA gene and internal transcribed spacer 1, partial sequence	Aedes albopictus	50.1	50.1	1	0.004	100	489	MW627355.1
Aedes albopictus voucher 21 small subunit ribosomal RNA gene and internal transcribed spacer 1, partial sequence	Aedes albopictus	50.1	50.1	1	0.004	100	489	MW627354.1
Aedes albopictus voucher 20 small subunit ribosomal RNA gene and internal transcribed spacer 1, partial sequence	Aedes albopictus	50.1	50.1	1	0.004	100	489	MW627353.1
Aedes albopictus voucher 19 small subunit ribosomal RNA gene and internal transcribed spacer 1, partial sequence	Aedes albopictus	50.1	50.1	1	0.004	100	489	MW627352.1
Aedes albopictus voucher 18 small subunit ribosomal RNA gene and internal transcribed spacer 1, partial sequence	Aedes albopictus	50.1	50.1	1	0.004	100	489	MW627351.1
Aedes albopictus voucher 17 small subunit ribosomal RNA gene and internal transcribed spacer 1, partial sequence	Aedes albopictus	50.1	50.1	1	0.004	100	489	MW627350.1
Aedes albopictus voucher 14 small subunit ribosomal RNA gene and internal transcribed spacer 1, partial sequence	Aedes albopictus	50.1	50.1	1	0.004	100	489	MW627347.1
Aedes albopictus voucher 11 small subunit ribosomal RNA gene and internal transcribed spacer 1, partial sequence	Aedes albopictus	50.1	50.1	1	0.004	100	489	MW627344.1
Aedes albopictus voucher 10 small subunit ribosomal RNA gene and internal transcribed spacer 1, partial sequence	Aedes albopictus	50.1	50.1	1	0.004	100	489	MW627343.1
Aedes albopictus voucher 9 small subunit ribosomal RNA gene and internal transcribed spacer 1, partial sequence	Aedes albopictus	50.1	50.1	1	0.004	100	489	MW627342.1
Aedes albopictus voucher 8 small subunit ribosomal RNA gene and internal transcribed spacer 1, partial sequence	Aedes albopictus	50.1	50.1	1	0.004	100	489	MW627341.1
Aedes albopictus voucher 7 small subunit ribosomal RNA gene and internal transcribed spacer 1, partial sequence	Aedes albopictus	50.1	50.1	1	0.004	100	489	MW627340.1
Aedes albopictus voucher 6 small subunit ribosomal RNA gene and internal transcribed spacer 1, partial sequence	Aedes albopictus	50.1	50.1	1	0.004	100	489	MW627339.1
Aedes albopictus voucher 5 small subunit ribosomal RNA gene and internal transcribed spacer 1, partial sequence	Aedes albopictus	50.1	50.1	1	0.004	100	489	MW627338.1
Aedes albopictus voucher 4 small subunit ribosomal RNA gene and internal transcribed spacer 1, partial sequence	Aedes albopictus	50.1	50.1	1	0.004	100	489	MW627337.1
Aedes albopictus voucher 3 small subunit ribosomal RNA gene and internal transcribed spacer 1, partial sequence	Aedes albopictus	50.1	50.1	1	0.004	100	489	MW627336.1
Aedes albopictus voucher 2 small subunit ribosomal RNA gene and internal transcribed spacer 1, partial sequence	Aedes albopictus	50.1	50.1	1	0.004	100	489	MW627335.1
Aedes albopictus voucher 1 small subunit ribosomal RNA gene and internal transcribed spacer 1, partial sequence	Aedes albopictus	50.1	50.1	1	0.004	100	489	MW627334.1
Aedes albopictus isolate UiTM PJS9 internal transcribed spacer 1, partial sequence	Aedes albopictus	50.1	50.1	1	0.004	100	414	KM924400.1
Aedes albopictus isolate UiTM TPK internal transcribed spacer 1, partial sequence	Aedes albopictus	50.1	50.1	1	0.004	100	415	KM924399.1
Aedes albopictus isolate Tez4 18S ribosomal RNA gene, partial sequence	Aedes albopictus	50.1	50.1	1	0.004	100	476	KC527659.1
Aedes albopictus isolate Tez3 18S ribosomal RNA gene, partial sequence	Aedes albopictus	50.1	50.1	1	0.004	100	354	KC527658.1
Aedes albopictus isolate Tez2 18S ribosomal RNA gene, partial sequence	Aedes albopictus	50.1	50.1	1	0.004	100	224	KC527657.1
Aedes albopictus genomic DNA containing ITS1	Aedes albopictus	50.1	50.1	1	0.004	100	427	HF536719.1
Aedes albopictus DNA, internal transcribed spacer 1, complete sequence, isolate: albS44	Aedes albopictus	50.1	50.1	1	0.004	100	426	AB548768.1
Aedes albopictus DNA, internal transcribed spacer 1, complete sequence, isolate: albO16	Aedes albopictus	50.1	50.1	1	0.004	100	428	AB548766.1
Aedes albopictus DNA, internal transcribed spacer 1, complete sequence, isolate: albN18	Aedes albopictus	50.1	50.1	1	0.004	100	431	AB548765.1
Aedes albopictus DNA, internal transcribed spacer 1, complete sequence, isolate: albIS61	Aedes albopictus	50.1	50.1	1	0.004	100	431	AB548764.1
Aedes albopictus DNA, internal transcribed spacer 1, complete sequence, isolate: albIS52	Aedes albopictus	50.1	50.1	1	0.004	100	427	AB548763.1
Aedes albopictus DNA, internal transcribed spacer 1, complete sequence, isolate: albS58	Aedes albopictus	50.1	50.1	1	0.004	100	436	AB548762.1
Aedes albopictus DNA, internal transcribed spacer 1, complete sequence, isolate: albA58	Aedes albopictus	50.1	50.1	1	0.004	100	434	AB548761.1
Aedes albopictus isolate Moa012 18S ribosomal RNA gene, partial sequence; internal transcribed spacer 1, complete sequence; and 5.8S ribosomal RNA gene, partial sequence	Aedes albopictus	50.1	50.1	1	0.004	100	649	EU359688.1
Aedes albopictus isolate Bad019 18S ribosomal RNA gene, partial sequence; internal transcribed spacer 1, complete sequence; and 5.8S ribosomal RNA gene, partial sequence	Aedes albopictus	50.1	50.1	1	0.004	100	647	EU359687.1
Aedes albopictus isolate Mas002 18S ribosomal RNA gene, partial sequence; internal transcribed spacer 1, complete sequence; and 5.8S ribosomal RNA gene, partial sequence	Aedes albopictus	50.1	50.1	1	0.004	100	683	EU359686.1
Aedes albopictus isolate Albo6 18S ribosomal RNA gene, partial sequence; internal transcribed spacer 1, complete sequence; and 5.8S ribosomal RNA gene, partial sequence	Aedes albopictus	50.1	50.1	1	0.004	100	687	EU359685.1
Aedes albopictus isolate Albo4 18S ribosomal RNA gene, partial sequence; internal transcribed spacer 1, complete sequence; and 5.8S ribosomal RNA gene, partial sequence	Aedes albopictus	50.1	50.1	1	0.004	100	672	EU359684.1
Aedes albopictus genes for 18S rRNA, ITS1, 5.8S rRNA, ITS2, 28S rRNA, partial and complete sequence	Aedes albopictus	50.1	50.1	1	0.004	100	1150	AB231675.1
Aedes albopictus genes for 18S rRNA, ITS1, 5.8S rRNA, partial and complete sequence	Aedes albopictus	50.1	50.1	1	0.004	100	2378	AB085210.1
Aedes albopictus clone Aealb_ITA_Li2_1_1 18S ribosomal RNA gene, partial sequence; internal transcribed spacer 1, complete sequence; and 5.8S ribosomal RNA gene, partial sequence	Aedes albopictus	46.1	46.1	0.92	0.063	100	700	KF471537.1
Aedes albopictus voucher 13 small subunit ribosomal RNA gene and internal transcribed spacer 1, partial sequence	Aedes albopictus	46.1	46.1	0.92	0.063	100	489	MW627346.1
Aedes albopictus voucher 12 small subunit ribosomal RNA gene and internal transcribed spacer 1, partial sequence	Aedes albopictus	46.1	46.1	0.92	0.063	100	489	MW627345.1
Aedes albopictus 18S, 5.8S, and 28S ribosomal RNA genes	Aedes albopictus	44.1	44.1	0.88	0.25	100	5298	L22060.1
Aedes albopictus clone Aealb_VU_VU1_1_3 18S ribosomal RNA gene, partial sequence; internal transcribed spacer 1, complete sequence; and 5.8S ribosomal RNA gene, partial sequence	Aedes albopictus	42.1	42.1	1	0.98	96	695	KF471543.1
Hirtodrosophila cameraria genome assembly, chromosome: 1	Hirtodrosophila cameraria	42.1	42.1	0.84	0.98	100	93358477	OX453089.1
Aedes albopictus voucher 16 small subunit ribosomal RNA gene and internal transcribed spacer 1, partial sequence	Aedes albopictus	42.1	42.1	1	0.98	96	489	MW627349.1
Aedes albopictus voucher 15 small subunit ribosomal RNA gene and internal transcribed spacer 1, partial sequence	Aedes albopictus	42.1	42.1	1	0.98	96	489	MW627348.1
Yponomeuta cagnagella genome assembly, chromosome: 6	Yponomeuta cagnagella	42.1	42.1	0.84	0.98	100	21524766	OX371234.1
Streptomyces sp. LX-29 chromosome, complete genome	Streptomyces sp. LX-29	38.2	38.2	0.76	15	100	8228343	CP089746.1
Aedes flavopictus clone 9_2 18S ribosomal RNA gene, partial sequence; internal transcribed spacer 1, 5.8S ribosomal RNA gene and internal transcribed spacer 2, complete sequence; and 28S ribosomal RNA gene, partial sequence	Aedes flavopictus	38.2	38.2	0.76	15	100	1137	AF353560.1
Aedes flavopictus clone 9_1 18S ribosomal RNA gene, partial sequence; internal transcribed spacer 1, 5.8S ribosomal RNA gene and internal transcribed spacer 2, complete sequence; and 28S ribosomal RNA gene, partial sequence	Aedes flavopictus	38.2	38.2	0.76	15	100	1149	AF353559.1
Aedes flavopictus clone 7_2 18S ribosomal RNA gene, partial sequence; internal transcribed spacer 1, 5.8S ribosomal RNA gene and internal transcribed spacer 2, complete sequence; and 28S ribosomal RNA gene, partial sequence	Aedes flavopictus	38.2	38.2	0.76	15	100	1083	AF353558.1
Aedes flavopictus clone 7_1 18S ribosomal RNA gene, partial sequence; internal transcribed spacer 1, 5.8S ribosomal RNA gene and internal transcribed spacer 2, complete sequence; and 28S ribosomal RNA gene, partial sequence	Aedes flavopictus	38.2	38.2	0.76	15	100	1140	AF353557.1
Aedes flavopictus clone 6_3 18S ribosomal RNA gene, partial sequence; internal transcribed spacer 1, 5.8S ribosomal RNA gene and internal transcribed spacer 2, complete sequence; and 28S ribosomal RNA gene, partial sequence	Aedes flavopictus	38.2	38.2	0.76	15	100	1140	AF353556.1
Aedes flavopictus clone 6_1 18S ribosomal RNA gene, partial sequence; internal transcribed spacer 1, 5.8S ribosomal RNA gene and internal transcribed spacer 2, complete sequence; and 28S ribosomal RNA gene, partial sequence	Aedes flavopictus	38.2	38.2	0.76	15	100	1078	AF353555.1
Aedes flavopictus clone 5_2 18S ribosomal RNA gene, partial sequence; internal transcribed spacer 1, 5.8S ribosomal RNA gene and internal transcribed spacer 2, complete sequence; and 28S ribosomal RNA gene, partial sequence	Aedes flavopictus	38.2	38.2	0.76	15	100	1139	AF353554.1
Aedes flavopictus clone 5_1 18S ribosomal RNA gene, partial sequence; internal transcribed spacer 1, 5.8S ribosomal RNA gene and internal transcribed spacer 2, complete sequence; and 28S ribosomal RNA gene, partial sequence	Aedes flavopictus	38.2	38.2	0.76	15	100	1146	AF353553.1
Aedes flavopictus clone 4_2 18S ribosomal RNA gene, partial sequence; internal transcribed spacer 1, 5.8S ribosomal RNA gene and internal transcribed spacer 2, complete sequence; and 28S ribosomal RNA gene, partial sequence	Aedes flavopictus	38.2	38.2	0.76	15	100	1152	AF353552.1
Aedes flavopictus clone 4_1 18S ribosomal RNA gene, partial sequence; internal transcribed spacer 1, 5.8S ribosomal RNA gene and internal transcribed spacer 2, complete sequence; and 28S ribosomal RNA gene, partial sequence	Aedes flavopictus	38.2	38.2	0.76	15	100	1152	AF353551.1
Aedes flavopictus clone 25_3 18S ribosomal RNA gene, partial sequence; internal transcribed spacer 1, 5.8S ribosomal RNA gene and internal transcribed spacer 2, complete sequence; and 28S ribosomal RNA gene, partial sequence	Aedes flavopictus	38.2	38.2	0.76	15	100	1072	AF353550.1
Aedes flavopictus clone 25_2 18S ribosomal RNA gene, partial sequence; internal transcribed spacer 1, 5.8S ribosomal RNA gene and internal transcribed spacer 2, complete sequence; and 28S ribosomal RNA gene, partial sequence	Aedes flavopictus	38.2	38.2	0.76	15	100	1075	AF353549.1
Aedes flavopictus clone 24_4 18S ribosomal RNA gene, partial sequence; internal transcribed spacer 1, 5.8S ribosomal RNA gene and internal transcribed spacer 2, complete sequence; and 28S ribosomal RNA gene, partial sequence	Aedes flavopictus	38.2	38.2	0.76	15	100	1083	AF353548.1
Aedes flavopictus clone 22_4 18S ribosomal RNA gene, partial sequence; internal transcribed spacer 1, 5.8S ribosomal RNA gene and internal transcribed spacer 2, complete sequence; and 28S ribosomal RNA gene, partial sequence	Aedes flavopictus	38.2	38.2	0.76	15	100	1084	AF353547.1
Aedes flavopictus clone 22_3 18S ribosomal RNA gene, partial sequence; internal transcribed spacer 1, 5.8S ribosomal RNA gene and internal transcribed spacer 2, complete sequence; and 28S ribosomal RNA gene, partial sequence	Aedes flavopictus	38.2	38.2	0.76	15	100	1057	AF353546.1
Aedes flavopictus clone 2_2 18S ribosomal RNA gene, partial sequence; internal transcribed spacer 1, 5.8S ribosomal RNA gene and internal transcribed spacer 2, complete sequence; and 28S ribosomal RNA gene, partial sequence	Aedes flavopictus	38.2	38.2	0.76	15	100	1138	AF353545.1
Aedes flavopictus clone 21_9 18S ribosomal RNA gene, partial sequence; internal transcribed spacer 1, 5.8S ribosomal RNA gene and internal transcribed spacer 2, complete sequence; and 28S ribosomal RNA gene, partial sequence	Aedes flavopictus	38.2	38.2	0.76	15	100	1073	AF353544.1
Aedes flavopictus clone 21_8 18S ribosomal RNA gene, partial sequence; internal transcribed spacer 1, 5.8S ribosomal RNA gene and internal transcribed spacer 2, complete sequence; and 28S ribosomal RNA gene, partial sequence	Aedes flavopictus	38.2	38.2	0.76	15	100	1085	AF353543.1
Aedes flavopictus clone 15_8 18S ribosomal RNA gene, partial sequence; internal transcribed spacer 1, 5.8S ribosomal RNA gene and internal transcribed spacer 2, complete sequence; and 28S ribosomal RNA gene, partial sequence	Aedes flavopictus	38.2	38.2	0.76	15	100	1127	AF353542.1
Aedes flavopictus clone 20_3 18S ribosomal RNA gene, partial sequence; internal transcribed spacer 1, 5.8S ribosomal RNA gene and internal transcribed spacer 2, complete sequence; and 28S ribosomal RNA gene, partial sequence	Aedes flavopictus	38.2	38.2	0.76	15	100	1081	AF353541.1
Aedes flavopictus clone 20_2 18S ribosomal RNA gene, partial sequence; internal transcribed spacer 1, 5.8S ribosomal RNA gene and internal transcribed spacer 2, complete sequence; and 28S ribosomal RNA gene, partial sequence	Aedes flavopictus	38.2	38.2	0.76	15	100	1072	AF353540.1
Aedes flavopictus clone 19_2 18S ribosomal RNA gene, partial sequence; internal transcribed spacer 1, 5.8S ribosomal RNA gene and internal transcribed spacer 2, complete sequence; and 28S ribosomal RNA gene, partial sequence	Aedes flavopictus	38.2	38.2	0.76	15	100	1084	AF353539.1
Aedes flavopictus clone 19_1 18S ribosomal RNA gene, partial sequence; internal transcribed spacer 1, 5.8S ribosomal RNA gene and internal transcribed spacer 2, complete sequence; and 28S ribosomal RNA gene, partial sequence	Aedes flavopictus	38.2	38.2	0.76	15	100	1074	AF353538.1
Aedes flavopictus clone 18_5 18S ribosomal RNA gene, partial sequence; internal transcribed spacer 1, 5.8S ribosomal RNA gene and internal transcribed spacer 2, complete sequence; and 28S ribosomal RNA gene, partial sequence	Aedes flavopictus	38.2	38.2	0.76	15	100	1075	AF353537.1
Aedes flavopictus clone 18_4 18S ribosomal RNA gene, partial sequence; internal transcribed spacer 1, 5.8S ribosomal RNA gene and internal transcribed spacer 2, complete sequence; and 28S ribosomal RNA gene, partial sequence	Aedes flavopictus	38.2	38.2	0.76	15	100	1074	AF353536.1
Aedes flavopictus clone 16_2 18S ribosomal RNA gene, partial sequence; internal transcribed spacer 1, 5.8S ribosomal RNA gene and internal transcribed spacer 2, complete sequence; and 28S ribosomal RNA gene, partial sequence	Aedes flavopictus	38.2	38.2	0.76	15	100	1070	AF353535.1
Aedes flavopictus clone 16_1 18S ribosomal RNA gene, partial sequence; internal transcribed spacer 1, 5.8S ribosomal RNA gene and internal transcribed spacer 2, complete sequence; and 28S ribosomal RNA gene, partial sequence	Aedes flavopictus	38.2	38.2	0.76	15	100	1066	AF353534.1
Aedes flavopictus clone 2_1 18S ribosomal RNA gene, partial sequence; internal transcribed spacer 1, 5.8S ribosomal RNA gene and internal transcribed spacer 2, complete sequence; and 28S ribosomal RNA gene, partial sequence	Aedes flavopictus	38.2	38.2	0.76	15	100	1138	AF353533.1
Aedes flavopictus clone 15_6 18S ribosomal RNA gene, partial sequence; internal transcribed spacer 1, 5.8S ribosomal RNA gene and internal transcribed spacer 2, complete sequence; and 28S ribosomal RNA gene, partial sequence	Aedes flavopictus	38.2	38.2	0.76	15	100	1155	AF353532.1
Aedes flavopictus clone 14_3 18S ribosomal RNA gene, partial sequence; internal transcribed spacer 1, 5.8S ribosomal RNA gene and internal transcribed spacer 2, complete sequence; and 28S ribosomal RNA gene, partial sequence	Aedes flavopictus	38.2	38.2	0.76	15	100	1142	AF353530.1
Aedes flavopictus clone 12_5 18S ribosomal RNA gene, partial sequence; internal transcribed spacer 1, 5.8S ribosomal RNA gene and internal transcribed spacer 2, complete sequence; and 28S ribosomal RNA gene, partial sequence	Aedes flavopictus	38.2	38.2	0.76	15	100	1117	AF353529.1
Aedes flavopictus clone 12_3 18S ribosomal RNA gene, partial sequence; internal transcribed spacer 1, 5.8S ribosomal RNA gene and internal transcribed spacer 2, complete sequence; and 28S ribosomal RNA gene, partial sequence	Aedes flavopictus	38.2	38.2	0.76	15	100	1116	AF353528.1
Aedes flavopictus clone 10_2 18S ribosomal RNA gene, partial sequence; internal transcribed spacer 1, 5.8S ribosomal RNA gene and internal transcribed spacer 2, complete sequence; and 28S ribosomal RNA gene, partial sequence	Aedes flavopictus	38.2	38.2	0.76	15	100	1129	AF353527.1
Aedes flavopictus clone 11_4 18S ribosomal RNA gene, partial sequence; internal transcribed spacer 1, 5.8S ribosomal RNA gene and internal transcribed spacer 2, complete sequence; and 28S ribosomal RNA gene, partial sequence	Aedes flavopictus	38.2	38.2	0.76	15	100	1141	AF353526.1
Aedes flavopictus clone 11_3 18S ribosomal RNA gene, partial sequence; internal transcribed spacer 1, 5.8S ribosomal RNA gene and internal transcribed spacer 2, complete sequence; and 28S ribosomal RNA gene, partial sequence	Aedes flavopictus	38.2	38.2	0.76	15	100	1137	AF353525.1
Aedes flavopictus clone 1_1 18S ribosomal RNA gene, partial sequence; internal transcribed spacer 1, 5.8S ribosomal RNA gene and internal transcribed spacer 2, complete sequence; and 28S ribosomal RNA gene, partial sequence	Aedes flavopictus	38.2	38.2	0.76	15	100	1147	AF353524.1
Aedes flavopictus clone 10_3 18S ribosomal RNA gene, partial sequence; internal transcribed spacer 1, 5.8S ribosomal RNA gene and internal transcribed spacer 2, complete sequence; and 28S ribosomal RNA gene, partial sequence	Aedes flavopictus	38.2	38.2	0.76	15	100	1130	AF353523.1
Aedes flavopictus clone 1_2 18S ribosomal RNA gene, partial sequence; internal transcribed spacer 1, 5.8S ribosomal RNA gene and internal transcribed spacer 2, complete sequence; and 28S ribosomal RNA gene, partial sequence	Aedes flavopictus	38.2	38.2	0.76	15	100	1147	AF353522.1
Coregonus sp. 'balchen' genome assembly, chromosome: 29	Coregonus sp. 'balchen'	36.2	36.2	0.72	60	100	48977775	LR778281.1
Streptomyces spongiicola strain HNM0071 chromosome, complete genome	Streptomyces spongiicola	36.2	36.2	0.72	60	100	7180417	CP029254.1
Acrobasis repandana genome assembly, chromosome: Z	Acrobasis repandana	36.2	36.2	0.88	60	95.45	29011799	OY756214.1
Acrobasis consociella genome assembly, chromosome: Z	Acrobasis consociella	36.2	36.2	0.88	60	95.45	40980569	OY743104.1
Rhynchopus euleeides genome assembly, chromosome: 56	Rhynchopus euleeides	36.2	36.2	0.72	60	100	2128071	OY723292.1
Bombyx mori p50T DNA, chromosome 13, sequence	Bombyx mori	36.2	36.2	0.72	60	100	17885526	AP028183.1
Streptomyces graminofaciens A-8890 DNA, nearly complete genome	Streptomyces graminofaciens	36.2	36.2	0.72	60	100	11602651	AP018448.1
Musotima nitidalis genome assembly, chromosome: 16	Musotima nitidalis	36.2	36.2	0.72	60	100	18847315	OX421429.1
Bombyx mori strain D9LxN4 chromosome 13	Bombyx mori	36.2	36.2	0.72	60	100	18157761	CP114916.1
Bombyx mori strain D9L chromosome 13	Bombyx mori	36.2	36.2	0.72	60	100	17911784	CP114942.1
Bombyx mori strain P50T chromosome 13	Bombyx mori	36.2	36.2	0.72	60	100	17860386	CP114819.1
Epinotia ramella genome assembly, chromosome: 20	Epinotia ramella	36.2	36.2	0.72	60	100	20694517	OX388220.1
Micropterix aruncella genome assembly, chromosome: 14	Micropterix aruncella	36.2	36.2	0.72	60	100	33762414	OX155963.1
Streptomyces sp. CCM_MD2014 chromosome, complete genome	Streptomyces sp. CCM_MD2014	36.2	36.2	0.72	60	100	8274043	CP009754.1
Tridacna crocea genome assembly, chromosome: 8	Tridacna crocea	36.2	36.2	0.72	60	100	60802674	OX031063.1
Acrobasis suavella genome assembly, chromosome: Z	Acrobasis suavella	36.2	36.2	0.88	60	95.45	51000710	OW971928.1
Yponomeuta sedellus genome assembly, chromosome: 4	Yponomeuta sedellus	36.2	36.2	0.72	60	100	25987500	OW203725.1
Echovirus E11 isolate GZFY671/GD/CHN/2019 VP1 gene, partial cds	Echovirus E11	34.2	34.2	0.68	238	100	876	MN121661.1
Echovirus E11 isolate Sewage15-2-1/GD.GZ/CHN/2019 polyprotein gene, complete cds	Echovirus E11	34.2	34.2	0.68	238	100	7209	MN597953.1
Echovirus E11 isolate HFMD1311-GD-CHN-2018 polyprotein gene, complete cds	Echovirus E11	34.2	34.2	0.68	238	100	7209	MN597952.1
Echovirus E11 isolate Sewage34-1-1/GD.GZ/CHN/2018 polyprotein gene, complete cds	Echovirus E11	34.2	34.2	0.68	238	100	7154	MN597950.1
Echovirus E11 isolate Sewage22-1-1/GD.GZ/CHN/2018 polyprotein gene, partial cds	Echovirus E11	34.2	34.2	0.68	238	100	6713	MN597948.1
Echovirus E11 isolate Sewage16-2-2/GD.GZ/CHN/2019 polyprotein gene, partial cds	Echovirus E11	34.2	34.2	0.68	238	100	6713	MN597947.1
Echovirus E11 isolate Sewage10-1-1/GD.GZ/CHN/2019 polyprotein gene, partial cds	Echovirus E11	34.2	34.2	0.68	238	100	6713	MN597944.1
Echovirus E11 isolate Sewage035-1-2/GD.GZ/CHN/2018 polyprotein gene, partial cds	Echovirus E11	34.2	34.2	0.68	238	100	6713	MN597937.1
Echovirus E11 isolate Sewage2-1-1/GD.GZ/CHN/2019 polyprotein gene, partial cds	Echovirus E11	34.2	34.2	0.68	238	100	6713	MN597930.1
Echovirus E11 isolate Sewage13-1-2/GD.GZ/CHN/2019 polyprotein gene, partial cds	Echovirus E11	34.2	34.2	0.68	238	100	6713	MN597928.1
Echovirus E11 isolate HFMD1241-GD-CHN-2018 polyprotein gene, partial cds	Echovirus E11	34.2	34.2	0.68	238	100	6713	MN597926.1
Echovirus E11 isolate Sewage-15-1-1-GD.GZ-CHN-2018 VP1 gene, partial cds	Echovirus E11	34.2	34.2	0.68	238	100	876	MN579569.1
Echovirus E11 isolate HFMD3442-GD-CHN-2018 VP1 gene, partial cds	Echovirus E11	34.2	34.2	0.68	238	100	876	MN579564.1
Echovirus E11 isolate HFMD1241-GD-CHN-2018 VP1 gene, partial cds	Echovirus E11	34.2	34.2	0.68	238	100	867	MN579562.1
Echovirus E11 isolate AFP431-GD-CHN-2017 VP1 gene, partial cds	Echovirus E11	34.2	34.2	0.68	238	100	876	MN579561.1
Echovirus E11 isolate Sewage13-1-2/GD.GZ/CHN/2019 VP1 gene, partial cds	Echovirus E11	34.2	34.2	0.68	238	100	876	MN199002.1
Echovirus E11 isolate Sewage16-2-2/GD.GZ/CHN/2019 VP1 gene, partial cds	Echovirus E11	34.2	34.2	0.68	238	100	876	MN199001.1
Echovirus E11 isolate Sewage15-2-1/GD.GZ/CHN/2019 VP1 gene, partial cds	Echovirus E11	34.2	34.2	0.68	238	100	876	MN199000.1
Echovirus E11 isolate Sewage10-1-1/GD.GZ/CHN/2019 VP1 gene, partial cds	Echovirus E11	34.2	34.2	0.68	238	100	876	MN198998.1
Echovirus E11 isolate Sewage2-1-1/GD.GZ/CHN/2019 VP1 gene, partial cds	Echovirus E11	34.2	34.2	0.68	238	100	876	MN198993.1
Echovirus E11 isolate Sewage1-2-2/GD.GZ/CHN/2019 VP1 gene, partial cds	Echovirus E11	34.2	34.2	0.68	238	100	876	MN198992.1
Echovirus E11 isolate Sewage37-1-2/GD.GZ/CHN/2018 VP1 gene, partial cds	Echovirus E11	34.2	34.2	0.68	238	100	876	MN198987.1
Echovirus E11 isolate Sewage35-1-2/GD.GZ/CHN/2018 VP1 gene, partial cds	Echovirus E11	34.2	34.2	0.68	238	100	876	MN198985.1
Echovirus E11 isolate Sewage30-1-2/GD.GZ/CHN/2018 VP1 gene, partial cds	Echovirus E11	34.2	34.2	0.68	238	100	876	MN198983.1
Echovirus E11 isolate Sewage22-1-2/GD.GZ/CHN/2018 VP1 gene, partial cds	Echovirus E11	34.2	34.2	0.68	238	100	876	MN198982.1
Echovirus E11 isolate Sewage22-1-1/GD.GZ/CHN/2018 VP1 gene, partial cds	Echovirus E11	34.2	34.2	0.68	238	100	876	MN198981.1
Echovirus E11 isolate Sewage17-1-2/GD.GZ/CHN/2018 VP1 gene, partial cds	Echovirus E11	34.2	34.2	0.68	238	100	876	MN198979.1
Echovirus E11 isolate 18198/SD/CHN VP1 gene, partial cds	Echovirus E11	34.2	34.2	0.68	238	100	876	MT461277.1
Echovirus E11 isolate 18193/SD/CHN VP1 gene, partial cds	Echovirus E11	34.2	34.2	0.68	238	100	876	MT461276.1
Echovirus E11 isolate 18191/SD/CHN VP1 gene, partial cds	Echovirus E11	34.2	34.2	0.68	238	100	876	MT461275.1
Echovirus E11 isolate 18185/SD/CHN VP1 gene, partial cds	Echovirus E11	34.2	34.2	0.68	238	100	876	MT461274.1
Echovirus E11 isolate 18181/SD/CHN VP1 gene, partial cds	Echovirus E11	34.2	34.2	0.68	238	100	876	MT461273.1
Echovirus E11 isolate 18175/SD/CHN VP1 gene, partial cds	Echovirus E11	34.2	34.2	0.68	238	100	876	MT461272.1
Echovirus E11 isolate 18174/SD/CHN VP1 gene, partial cds	Echovirus E11	34.2	34.2	0.68	238	100	876	MT461271.1
Echovirus E11 isolate 18172/SD/CHN VP1 gene, partial cds	Echovirus E11	34.2	34.2	0.68	238	100	876	MT461270.1
Echovirus E11 isolate 18163/SD/CHN VP1 gene, partial cds	Echovirus E11	34.2	34.2	0.68	238	100	876	MT461268.1
Echovirus E11 isolate 18152/SD/CHN VP1 gene, partial cds	Echovirus E11	34.2	34.2	0.68	238	100	876	MT461267.1
Echovirus E11 isolate 18151/SD/CHN VP1 gene, partial cds	Echovirus E11	34.2	34.2	0.68	238	100	876	MT461266.1
Echovirus E11 isolate 18150/SD/CHN VP1 gene, partial cds	Echovirus E11	34.2	34.2	0.68	238	100	876	MT461265.1
Echovirus E11 isolate 18133/SD/CHN VP1 gene, partial cds	Echovirus E11	34.2	34.2	0.68	238	100	876	MT461264.1
Echovirus E11 isolate 18132/SD/CHN VP1 gene, partial cds	Echovirus E11	34.2	34.2	0.68	238	100	876	MT461263.1
Echovirus E11 isolate 18127/SD/CHN VP1 gene, partial cds	Echovirus E11	34.2	34.2	0.68	238	100	876	MT461261.1
Echovirus E11 isolate 18125/SD/CHN VP1 gene, partial cds	Echovirus E11	34.2	34.2	0.68	238	100	876	MT461259.1
Echovirus E11 isolate 18123/SD/CHN VP1 gene, partial cds	Echovirus E11	34.2	34.2	0.68	238	100	876	MT461258.1
Echovirus E11 isolate 18112/SD/CHN VP1 gene, partial cds	Echovirus E11	34.2	34.2	0.68	238	100	876	MT461256.1
Echovirus E11 isolate 18109/SD/CHN VP1 gene, partial cds	Echovirus E11	34.2	34.2	0.68	238	100	876	MT461255.1
Echovirus E11 isolate 18108/SD/CHN VP1 gene, partial cds	Echovirus E11	34.2	34.2	0.68	238	100	876	MT461254.1
Echovirus E11 isolate 18101/SD/CHN VP1 gene, partial cds	Echovirus E11	34.2	34.2	0.68	238	100	876	MT461253.1
Echovirus E11 isolate 18084/SD/CHN VP1 gene, partial cds	Echovirus E11	34.2	34.2	0.68	238	100	876	MT461252.1
Echovirus E11 isolate 18071/SD/CHN VP1 gene, partial cds	Echovirus E11	34.2	34.2	0.68	238	100	876	MT461247.1
Echovirus E11 isolate 18067/SD/CHN VP1 gene, partial cds	Echovirus E11	34.2	34.2	0.68	238	100	876	MT461246.1
Echovirus E11 isolate 18066/SD/CHN VP1 gene, partial cds	Echovirus E11	34.2	34.2	0.68	238	100	876	MT461245.1
Echovirus E11 isolate 18062/SD/CHN VP1 gene, partial cds	Echovirus E11	34.2	34.2	0.68	238	100	876	MT461242.1
Echovirus E11 isolate 18061/SD/CHN VP1 gene, partial cds	Echovirus E11	34.2	34.2	0.68	238	100	876	MT461241.1
Echovirus E11 isolate 18060/SD/CHN VP1 gene, partial cds	Echovirus E11	34.2	34.2	0.68	238	100	876	MT461240.1
Echovirus E11 isolate 18059/SD/CHN VP1 gene, partial cds	Echovirus E11	34.2	34.2	0.68	238	100	876	MT461239.1
Echovirus E11 isolate 18057/SD/CHN VP1 gene, partial cds	Echovirus E11	34.2	34.2	0.68	238	100	876	MT461237.1
Echovirus E11 isolate 18042/SD/CHN VP1 gene, partial cds	Echovirus E11	34.2	34.2	0.68	238	100	876	MT461236.1
Echovirus E11 isolate 18041/SD/CHN VP1 gene, partial cds	Echovirus E11	34.2	34.2	0.68	238	100	876	MT461235.1
Echovirus E11 isolate 18037/SD/CHN VP1 gene, partial cds	Echovirus E11	34.2	34.2	0.68	238	100	876	MT461233.1
Echovirus E11 isolate 18023/SD/CHN VP1 gene, partial cds	Echovirus E11	34.2	34.2	0.68	238	100	876	MT461232.1
Echovirus E11 isolate 18019/SD/CHN VP1 gene, partial cds	Echovirus E11	34.2	34.2	0.68	238	100	876	MT461231.1
Echovirus E11 isolate 18018/SD/CHN VP1 gene, partial cds	Echovirus E11	34.2	34.2	0.68	238	100	876	MT461230.1
Echovirus E11 isolate 18013/SD/CHN VP1 gene, partial cds	Echovirus E11	34.2	34.2	0.68	238	100	876	MT461228.1
Echovirus E11 isolate 18009/SD/CHN VP1 gene, partial cds	Echovirus E11	34.2	34.2	0.68	238	100	876	MT461227.1
Echovirus E11 isolate 18008/SD/CHN VP1 gene, partial cds	Echovirus E11	34.2	34.2	0.68	238	100	876	MT461226.1
Echovirus E11 isolate 18006/SD/CHN VP1 gene, partial cds	Echovirus E11	34.2	34.2	0.68	238	100	876	MT461225.1
Echovirus E11 isolate 18001/SD/CHN VP1 gene, partial cds	Echovirus E11	34.2	34.2	0.68	238	100	876	MT461224.1
Echovirus E11 isolate 18369/SD/CHN VP1 gene, partial cds	Echovirus E11	34.2	34.2	0.68	238	100	876	MT461223.1
Echovirus E11 isolate 18367/SD/CHN VP1 gene, partial cds	Echovirus E11	34.2	34.2	0.68	238	100	876	MT461222.1
Echovirus E11 isolate 18364/SD/CHN VP1 gene, partial cds	Echovirus E11	34.2	34.2	0.68	238	100	876	MT461220.1
Echovirus E11 isolate 18363/SD/CHN VP1 gene, partial cds	Echovirus E11	34.2	34.2	0.68	238	100	876	MT461219.1
Echovirus E11 isolate 18361/SD/CHN VP1 gene, partial cds	Echovirus E11	34.2	34.2	0.68	238	100	876	MT461218.1
Echovirus E11 isolate 18358/SD/CHN VP1 gene, partial cds	Echovirus E11	34.2	34.2	0.68	238	100	876	MT461217.1
Echovirus E11 isolate 18352/SD/CHN VP1 gene, partial cds	Echovirus E11	34.2	34.2	0.68	238	100	876	MT461216.1
Echovirus E11 isolate 18351/SD/CHN VP1 gene, partial cds	Echovirus E11	34.2	34.2	0.68	238	100	876	MT461215.1
Echovirus E11 isolate 18349/SD/CHN VP1 gene, partial cds	Echovirus E11	34.2	34.2	0.68	238	100	876	MT461214.1
Echovirus E11 isolate 18347/SD/CHN VP1 gene, partial cds	Echovirus E11	34.2	34.2	0.68	238	100	876	MT461213.1
Echovirus E11 isolate 18342/SD/CHN VP1 gene, partial cds	Echovirus E11	34.2	34.2	0.68	238	100	876	MT461212.1
Echovirus E11 isolate 18334/SD/CHN VP1 gene, partial cds	Echovirus E11	34.2	34.2	0.68	238	100	876	MT461208.1
Echovirus E11 isolate 18324/SD/CHN VP1 gene, partial cds	Echovirus E11	34.2	34.2	0.68	238	100	876	MT461204.1
Echovirus E11 isolate 18317/SD/CHN VP1 gene, partial cds	Echovirus E11	34.2	34.2	0.68	238	100	876	MT461201.1
Echovirus E11 isolate 18312/SD/CHN VP1 gene, partial cds	Echovirus E11	34.2	34.2	0.68	238	100	876	MT461199.1
Echovirus E11 isolate 18302/SD/CHN VP1 gene, partial cds	Echovirus E11	34.2	34.2	0.68	238	100	876	MT461197.1
Echovirus E11 isolate 18298/SD/CHN VP1 gene, partial cds	Echovirus E11	34.2	34.2	0.68	238	100	876	MT461196.1
Echovirus E11 isolate 18294/SD/CHN VP1 gene, partial cds	Echovirus E11	34.2	34.2	0.68	238	100	876	MT461194.1
Echovirus E11 isolate 18291/SD/CHN VP1 gene, partial cds	Echovirus E11	34.2	34.2	0.68	238	100	876	MT461191.1
Echovirus E11 isolate 18290/SD/CHN VP1 gene, partial cds	Echovirus E11	34.2	34.2	0.68	238	100	876	MT461190.1
Echovirus E11 isolate 18286/SD/CHN VP1 gene, partial cds	Echovirus E11	34.2	34.2	0.68	238	100	876	MT461188.1
Echovirus E11 isolate 18283/SD/CHN VP1 gene, partial cds	Echovirus E11	34.2	34.2	0.68	238	100	876	MT461187.1
Echovirus E11 isolate 18264/SD/CHN VP1 gene, partial cds	Echovirus E11	34.2	34.2	0.68	238	100	876	MT461184.1
Echovirus E11 isolate 18261/SD/CHN VP1 gene, partial cds	Echovirus E11	34.2	34.2	0.68	238	100	876	MT461183.1
Echovirus E11 isolate 18260/SD/CHN VP1 gene, partial cds	Echovirus E11	34.2	34.2	0.68	238	100	876	MT461182.1
Echovirus E11 isolate 18258/SD/CHN VP1 gene, partial cds	Echovirus E11	34.2	34.2	0.68	238	100	876	MT461181.1
Echovirus E11 isolate 18254/SD/CHN VP1 gene, partial cds	Echovirus E11	34.2	34.2	0.68	238	100	876	MT461180.1
Echovirus E11 isolate 18253/SD/CHN VP1 gene, partial cds	Echovirus E11	34.2	34.2	0.68	238	100	876	MT461179.1
Echovirus E11 isolate 18229/SD/CHN VP1 gene, partial cds	Echovirus E11	34.2	34.2	0.68	238	100	876	MT461178.1
Echovirus E11 isolate 18228/SD/CHN VP1 gene, partial cds	Echovirus E11	34.2	34.2	0.68	238	100	876	MT461177.1
Echovirus E11 isolate 18206/SD/CHN VP1 gene, partial cds	Echovirus E11	34.2	34.2	0.68	238	100	876	MT461174.1
Echovirus E11 isolate 18204/SD/CHN VP1 gene, partial cds	Echovirus E11	34.2	34.2	0.68	238	100	876	MT461173.1
Echovirus E11 isolate 18202/SD/CHN VP1 gene, partial cds	Echovirus E11	34.2	34.2	0.68	238	100	876	MT461172.1
Echovirus E11 isolate 18201/SD/CHN VP1 gene, partial cds	Echovirus E11	34.2	34.2	0.68	238	100	876	MT461171.1
Echovirus E11 isolate 18199/SD/CHN VP1 gene, partial cds	Echovirus E11	34.2	34.2	0.68	238	100	876	MT461169.1
Echovirus E11 isolate 18341/SD/CHN VP1 gene, partial cds	Echovirus E11	34.2	34.2	0.68	238	100	876	MT461168.1
Echovirus E11 isolate 18328/SD/CHN VP1 gene, partial cds	Echovirus E11	34.2	34.2	0.68	238	100	876	MT461167.1
Echovirus E11 isolate 2017-122-R2, complete genome	Echovirus E11	34.2	34.2	0.68	238	100	7343	MK791152.1
Echovirus E11 isolate E11-E236 VP1 protein gene, partial cds	Echovirus E11	34.2	34.2	0.68	238	100	330	MK737880.1
Echovirus E11 isolate E11-E235 VP1 protein gene, partial cds	Echovirus E11	34.2	34.2	0.68	238	100	330	MK737879.1
Echovirus E11 isolate E11-E228 VP1 protein gene, partial cds	Echovirus E11	34.2	34.2	0.68	238	100	330	MK737878.1
Echovirus E11 strain NPEV/E11/JX102-1/2018 capsid protein gene, partial cds	Echovirus E11	34.2	34.2	0.68	238	100	711	MT409190.1
Streptomyces sp. RLB1-8 chromosome, complete genome	Streptomyces sp. RLB1-8	34.2	34.2	0.68	238	100	11765395	CP041650.2
Streptomyces sp. S1D4-14 chromosome, complete genome	Streptomyces sp. S1D4-14	34.2	34.2	0.68	238	100	11723552	CP041607.2
Streptomyces sp. S1D4-20 chromosome	Streptomyces sp. S1D4-20	34.2	34.2	0.68	238	100	11851273	CP041609.2
Streptomyces sp. S1D4-23 chromosome	Streptomyces sp. S1D4-23	34.2	34.2	0.68	238	100	12057750	CP041613.2
Streptomyces sp. S1A1-7 chromosome	Streptomyces sp. S1A1-7	34.2	34.2	0.68	238	100	11713216	CP041604.2
Streptomyces sp. RLB3-6 chromosome	Streptomyces sp. RLB3-6	34.2	34.2	0.68	238	100	12338170	CP041602.2
Streptomyces sp. RLB3-17 chromosome, complete genome	Streptomyces sp. RLB3-17	34.2	34.2	0.68	238	100	12022941	CP041610.2
Echovirus E11 strain 10S1, complete genome	Echovirus E11	34.2	34.2	0.68	238	100	7411	MN749159.1
Echovirus E11 isolate USA/2019-23326 polyprotein gene, partial cds	Echovirus E11	34.2	34.2	0.68	238	100	1740	MN896929.1
Echovirus E11 isolate USA/2019-23325 polyprotein gene, partial cds	Echovirus E11	34.2	34.2	0.68	238	100	3066	MN896928.1
Echovirus E11 isolate USA/2019-23324 polyprotein gene, partial cds	Echovirus E11	34.2	34.2	0.68	238	100	3066	MN896927.1
Echovirus E11 isolate USA/2019-23323 polyprotein gene, partial cds	Echovirus E11	34.2	34.2	0.68	238	100	3064	MN896926.1
Echovirus E11 strain USA/2014/CA-RGDS-1043 polyprotein gene, partial cds	Echovirus E11	34.2	34.2	0.68	238	100	3250	MN146016.1
Echovirus E11 strain USA/CO/2018-23147 VP1 gene, partial cds	Echovirus E11	34.2	34.2	0.68	238	100	296	MK836132.1
Gossypium sp. NW-2019b chloroplast, complete genome	Gossypium sp. NW-2019b	34.2	34.2	0.68	238	100	160464	MK792870.1
Gossypium sp. NW-2019a chloroplast, complete genome	Gossypium sp. NW-2019a	34.2	34.2	0.68	238	100	160456	MK792869.1
Gossypium hirsutum var. punctatum chloroplast, complete genome	Gossypium hirsutum var. punctatum	34.2	34.2	0.68	238	100	160427	MK792868.1
Gossypium hirsutum f. palmeri chloroplast, complete genome	Gossypium hirsutum f. palmeri	34.2	34.2	0.68	238	100	160418	MK792867.1
Gossypium morrillii chloroplast, complete genome	Gossypium morrillii	34.2	34.2	0.68	238	100	160322	MK792866.1
Gossypium hirsutum var. marie-galante chloroplast, complete genome	Gossypium hirsutum var. marie-galante	34.2	34.2	0.68	238	100	160310	MK792865.1
Echovirus E11 E11/Sewage/South06-15/Yokohama/JPN/2015 gene for VP1, partial cds	Echovirus E11	34.2	34.2	0.68	238	100	483	LC383277.1
Echovirus E11 E11/Sewage/South01-13/Yokohama/JPN/2015 gene for VP1, partial cds	Echovirus E11	34.2	34.2	0.68	238	100	483	LC383276.1
Echovirus E11 E11/Sewage/South12-15/Yokohama/JPN/2014 gene for VP1, partial cds	Echovirus E11	34.2	34.2	0.68	238	100	483	LC383272.1
Echovirus E11 E11/Sewage/South12-11/Yokohama/JPN/2014 gene for VP1, partial cds	Echovirus E11	34.2	34.2	0.68	238	100	483	LC383268.1
Echovirus E11 E11/Sewage/South12-05/Yokohama/JPN/2014 gene for VP1, partial cds	Echovirus E11	34.2	34.2	0.68	238	100	483	LC383267.1
Echovirus E11 E11/Sewage/South11-18/Yokohama/JPN/2014 gene for VP1, partial cds	Echovirus E11	34.2	34.2	0.68	238	100	483	LC383264.1
Echovirus E11 E11/Sewage/South11-16/Yokohama/JPN/2014 gene for VP1, partial cds	Echovirus E11	34.2	34.2	0.68	238	100	483	LC383262.1
Echovirus E11 E11/Sewage/South11-13/Yokohama/JPN/2014 gene for VP1, partial cds	Echovirus E11	34.2	34.2	0.68	238	100	483	LC383260.1
Echovirus E11 E11/Sewage/South11-11/Yokohama/JPN/2014 gene for VP1, partial cds	Echovirus E11	34.2	34.2	0.68	238	100	483	LC383258.1
Echovirus E11 E11/Sewage/South11-09/Yokohama/JPN/2014 gene for VP1, partial cds	Echovirus E11	34.2	34.2	0.68	238	100	483	LC383257.1
Echovirus E11 E11/Sewage/South11-05/Yokohama/JPN/2014 gene for VP1, partial cds	Echovirus E11	34.2	34.2	0.68	238	100	483	LC383256.1
Echovirus E11 E11/Sewage/South11-01/Yokohama/JPN/2014 gene for VP1, partial cds	Echovirus E11	34.2	34.2	0.68	238	100	483	LC383254.1
Echovirus E11 E11/Sewage/South10-20/Yokohama/JPN/2014 gene for VP1, partial cds	Echovirus E11	34.2	34.2	0.68	238	100	483	LC383253.1
Echovirus E11 E11/Sewage/South10-19/Yokohama/JPN/2014 gene for VP1, partial cds	Echovirus E11	34.2	34.2	0.68	238	100	483	LC383252.1
Echovirus E11 E11/Sewage/South10-17/Yokohama/JPN/2014 gene for VP1, partial cds	Echovirus E11	34.2	34.2	0.68	238	100	483	LC383250.1
Echovirus E11 E11/Sewage/South10-14/Yokohama/JPN/2014 gene for VP1, partial cds	Echovirus E11	34.2	34.2	0.68	238	100	483	LC383247.1
Echovirus E11 E11/Sewage/South10-13/Yokohama/JPN/2014 gene for VP1, partial cds	Echovirus E11	34.2	34.2	0.68	238	100	483	LC383246.1
Echovirus E11 E11/Sewage/South10-11/Yokohama/JPN/2014 gene for VP1, partial cds	Echovirus E11	34.2	34.2	0.68	238	100	483	LC383244.1
Echovirus E11 E11/Sewage/South10-06/Yokohama/JPN/2014 gene for VP1, partial cds	Echovirus E11	34.2	34.2	0.68	238	100	483	LC383242.1
Echovirus E11 E11/Sewage/South10-01/Yokohama/JPN/2014 gene for VP1, partial cds	Echovirus E11	34.2	34.2	0.68	238	100	483	LC383239.1
Echovirus E11 E11/Sewage/South09-10/Yokohama/JPN/2014 gene for VP1, partial cds	Echovirus E11	34.2	34.2	0.68	238	100	483	LC383228.1
Echovirus E11 E11/Sewage/South09-04/Yokohama/JPN/2014 gene for VP1, partial cds	Echovirus E11	34.2	34.2	0.68	238	100	483	LC383224.1
Echovirus E11 E11/Sewage/South08-20/Yokohama/JPN/2014 gene for VP1, partial cds	Echovirus E11	34.2	34.2	0.68	238	100	483	LC383220.1
Echovirus E11 E11/Sewage/South08-15/Yokohama/JPN/2014 gene for VP1, partial cds	Echovirus E11	34.2	34.2	0.68	238	100	483	LC383215.1
Echovirus E11 E11/Sewage/South08-13/Yokohama/JPN/2014 gene for VP1, partial cds	Echovirus E11	34.2	34.2	0.68	238	100	483	LC383213.1
Echovirus E11 E11/Sewage/South08-12/Yokohama/JPN/2014 gene for VP1, partial cds	Echovirus E11	34.2	34.2	0.68	238	100	483	LC383212.1
Echovirus E11 E11/Sewage/South08-09/Yokohama/JPN/2014 gene for VP1, partial cds	Echovirus E11	34.2	34.2	0.68	238	100	483	LC383209.1
Echovirus E11 E11/Sewage/South08-06/Yokohama/JPN/2014 gene for VP1, partial cds	Echovirus E11	34.2	34.2	0.68	238	100	483	LC383207.1
Echovirus E11 E11/Sewage/South08-01/Yokohama/JPN/2014 gene for VP1, partial cds	Echovirus E11	34.2	34.2	0.68	238	100	483	LC383202.1
Echovirus E11 E11/Sewage/South07-20/Yokohama/JPN/2014 gene for VP1, partial cds	Echovirus E11	34.2	34.2	0.68	238	100	483	LC383201.1
Echovirus E11 E11/Sewage/South07-15/Yokohama/JPN/2014 gene for VP1, partial cds	Echovirus E11	34.2	34.2	0.68	238	100	483	LC383196.1
Echovirus E11 E11/Sewage/South07-13/Yokohama/JPN/2014 gene for VP1, partial cds	Echovirus E11	34.2	34.2	0.68	238	100	483	LC383194.1
Echovirus E11 E11/Sewage/South07-10/Yokohama/JPN/2014 gene for VP1, partial cds	Echovirus E11	34.2	34.2	0.68	238	100	483	LC383191.1
Echovirus E11 E11/Sewage/South07-06/Yokohama/JPN/2014 gene for VP1, partial cds	Echovirus E11	34.2	34.2	0.68	238	100	483	LC383189.1
Echovirus E11 E11/Sewage/South07-05/Yokohama/JPN/2014 gene for VP1, partial cds	Echovirus E11	34.2	34.2	0.68	238	100	483	LC383188.1
Echovirus E11 E11/Sewage/South06-12/Yokohama/JPN/2014 gene for VP1, partial cds	Echovirus E11	34.2	34.2	0.68	238	100	483	LC383180.1
Echovirus E11 E11/Sewage/South06-01/Yokohama/JPN/2014 gene for VP1, partial cds	Echovirus E11	34.2	34.2	0.68	238	100	483	LC383175.1
Echovirus E11 E11/Sewage/South01-18/Yokohama/JPN/2014 gene for VP1, partial cds	Echovirus E11	34.2	34.2	0.68	238	100	483	LC383174.1
Echovirus E11 E11/Sewage/South01-13/Yokohama/JPN/2014 gene for VP1, partial cds	Echovirus E11	34.2	34.2	0.68	238	100	483	LC383173.1
Echovirus E11 E11/Sewage/South11-12/Yokohama/JPN/2013 gene for VP1, partial cds	Echovirus E11	34.2	34.2	0.68	238	100	483	LC383168.1
Echovirus E11 E11/Sewage/South11-11/Yokohama/JPN/2013 gene for VP1, partial cds	Echovirus E11	34.2	34.2	0.68	238	100	483	LC383167.1
Echovirus E11 E11/Sewage/South11-10/Yokohama/JPN/2013 gene for VP1, partial cds	Echovirus E11	34.2	34.2	0.68	238	100	483	LC383166.1
Echovirus E11 E11/Sewage/South10-13/Yokohama/JPN/2013 gene for VP1, partial cds	Echovirus E11	34.2	34.2	0.68	238	100	483	LC383160.1
Echovirus E11 E11/Sewage/South10-12/Yokohama/JPN/2013 gene for VP1, partial cds	Echovirus E11	34.2	34.2	0.68	238	100	483	LC383159.1
Echovirus E11 E11/Sewage/South10-11/Yokohama/JPN/2013 gene for VP1, partial cds	Echovirus E11	34.2	34.2	0.68	238	100	483	LC383158.1
Echovirus E11 E11/Sewage/South10-05/Yokohama/JPN/2013 gene for VP1, partial cds	Echovirus E11	34.2	34.2	0.68	238	100	483	LC383157.1
Echovirus E11 E11/Sewage/South08-18/Yokohama/JPN/2013 gene for VP1, partial cds	Echovirus E11	34.2	34.2	0.68	238	100	483	LC383150.1
Echovirus E11 E11/Sewage/South08-13/Yokohama/JPN/2013 gene for VP1, partial cds	Echovirus E11	34.2	34.2	0.68	238	100	483	LC383148.1
Echovirus E11 E11/Sewage/North04-18/Yokohama/JPN/2015 gene for VP1, partial cds	Echovirus E11	34.2	34.2	0.68	238	100	483	LC383145.1
Echovirus E11 E11/Sewage/North03-14/Yokohama/JPN/2015 gene for VP1, partial cds	Echovirus E11	34.2	34.2	0.68	238	100	483	LC383143.1
Echovirus E11 E11/Sewage/North03-11/Yokohama/JPN/2015 gene for VP1, partial cds	Echovirus E11	34.2	34.2	0.68	238	100	483	LC383141.1
Echovirus E11 E11/Sewage/North02-18/Yokohama/JPN/2015 gene for VP1, partial cds	Echovirus E11	34.2	34.2	0.68	238	100	483	LC383138.1
Echovirus E11 E11/Sewage/North02-14/Yokohama/JPN/2015 gene for VP1, partial cds	Echovirus E11	34.2	34.2	0.68	238	100	483	LC383134.1
Echovirus E11 E11/Sewage/North02-09/Yokohama/JPN/2015 gene for VP1, partial cds	Echovirus E11	34.2	34.2	0.68	238	100	483	LC383130.1
Echovirus E11 E11/Sewage/North01-13/Yokohama/JPN/2015 gene for VP1, partial cds	Echovirus E11	34.2	34.2	0.68	238	100	483	LC383129.1
Echovirus E11 E11/Sewage/North12-14/Yokohama/JPN/2014 gene for VP1, partial cds	Echovirus E11	34.2	34.2	0.68	238	100	483	LC383125.1
Echovirus E11 E11/Sewage/North11-20/Yokohama/JPN/2014 gene for VP1, partial cds	Echovirus E11	34.2	34.2	0.68	238	100	483	LC383121.1
Echovirus E11 E11/Sewage/North11-17/Yokohama/JPN/2014 gene for VP1, partial cds	Echovirus E11	34.2	34.2	0.68	238	100	483	LC383118.1
Echovirus E11 E11/Sewage/North11-16/Yokohama/JPN/2014 gene for VP1, partial cds	Echovirus E11	34.2	34.2	0.68	238	100	483	LC383117.1
Echovirus E11 E11/Sewage/North11-14/Yokohama/JPN/2014 gene for VP1, partial cds	Echovirus E11	34.2	34.2	0.68	238	100	483	LC383115.1
Echovirus E11 E11/Sewage/North11-11/Yokohama/JPN/2014 gene for VP1, partial cds	Echovirus E11	34.2	34.2	0.68	238	100	483	LC383112.1
Echovirus E11 E11/Sewage/North11-03/Yokohama/JPN/2014 gene for VP1, partial cds	Echovirus E11	34.2	34.2	0.68	238	100	483	LC383109.1
Echovirus E11 E11/Sewage/North10-19/Yokohama/JPN/2014 gene for VP1, partial cds	Echovirus E11	34.2	34.2	0.68	238	100	483	LC383107.1
Echovirus E11 E11/Sewage/North10-08/Yokohama/JPN/2014 gene for VP1, partial cds	Echovirus E11	34.2	34.2	0.68	238	100	483	LC383098.1
Echovirus E11 E11/Sewage/North09-20/Yokohama/JPN/2014 gene for VP1, partial cds	Echovirus E11	34.2	34.2	0.68	238	100	483	LC383095.1
Echovirus E11 E11/Sewage/North09-11/Yokohama/JPN/2014 gene for VP1, partial cds	Echovirus E11	34.2	34.2	0.68	238	100	483	LC383086.1
Echovirus E11 E11/Sewage/North09-09/Yokohama/JPN/2014 gene for VP1, partial cds	Echovirus E11	34.2	34.2	0.68	238	100	483	LC383084.1
Echovirus E11 E11/Sewage/North09-04/Yokohama/JPN/2014 gene for VP1, partial cds	Echovirus E11	34.2	34.2	0.68	238	100	483	LC383081.1
Echovirus E11 E11/Sewage/North09-03/Yokohama/JPN/2014 gene for VP1, partial cds	Echovirus E11	34.2	34.2	0.68	238	100	483	LC383080.1
Echovirus E11 E11/Sewage/North08-18/Yokohama/JPN/2014 gene for VP1, partial cds	Echovirus E11	34.2	34.2	0.68	238	100	483	LC383077.1
Echovirus E11 E11/Sewage/North08-08/Yokohama/JPN/2014 gene for VP1, partial cds	Echovirus E11	34.2	34.2	0.68	238	100	483	LC383068.1
Echovirus E11 E11/Sewage/North07-19/Yokohama/JPN/2014 gene for VP1, partial cds	Echovirus E11	34.2	34.2	0.68	238	100	483	LC383062.1
Echovirus E11 E11/Sewage/North07-18/Yokohama/JPN/2014 gene for VP1, partial cds	Echovirus E11	34.2	34.2	0.68	238	100	483	LC383061.1
Echovirus E11 E11/Sewage/North07-14/Yokohama/JPN/2014 gene for VP1, partial cds	Echovirus E11	34.2	34.2	0.68	238	100	483	LC383057.1
Echovirus E11 E11/Sewage/North07-12/Yokohama/JPN/2014 gene for VP1, partial cds	Echovirus E11	34.2	34.2	0.68	238	100	483	LC383055.1
Echovirus E11 E11/Sewage/North07-10/Yokohama/JPN/2014 gene for VP1, partial cds	Echovirus E11	34.2	34.2	0.68	238	100	483	LC383053.1
Echovirus E11 E11/Sewage/North07-02/Yokohama/JPN/2014 gene for VP1, partial cds	Echovirus E11	34.2	34.2	0.68	238	100	483	LC383050.1
Echovirus E11 E11/Sewage/North07-01/Yokohama/JPN/2014 gene for VP1, partial cds	Echovirus E11	34.2	34.2	0.68	238	100	483	LC383049.1
Echovirus E11 E11/Sewage/North06-16/Yokohama/JPN/2014 gene for VP1, partial cds	Echovirus E11	34.2	34.2	0.68	238	100	483	LC383047.1
Echovirus E11 E11/Sewage/North12-17/Yokohama/JPN/2013 gene for VP1, partial cds	Echovirus E11	34.2	34.2	0.68	238	100	483	LC383029.1
Echovirus E11 E11/Sewage/North12-14/Yokohama/JPN/2013 gene for VP1, partial cds	Echovirus E11	34.2	34.2	0.68	238	100	483	LC383026.1
Echovirus E11 E11/Sewage/North12-03/Yokohama/JPN/2013 gene for VP1, partial cds	Echovirus E11	34.2	34.2	0.68	238	100	483	LC383022.1
Echovirus E11 E11/Sewage/North11-20/Yokohama/JPN/2013 gene for VP1, partial cds	Echovirus E11	34.2	34.2	0.68	238	100	483	LC383021.1
Echovirus E11 E11/Sewage/North11-17/Yokohama/JPN/2013 gene for VP1, partial cds	Echovirus E11	34.2	34.2	0.68	238	100	483	LC383019.1
Echovirus E11 E11/Sewage/North11-12/Yokohama/JPN/2013 gene for VP1, partial cds	Echovirus E11	34.2	34.2	0.68	238	100	483	LC383014.1
Echovirus E11 E11/Sewage/North11-11/Yokohama/JPN/2013 gene for VP1, partial cds	Echovirus E11	34.2	34.2	0.68	238	100	483	LC383013.1
Echovirus E11 E11/Sewage/North11-04/Yokohama/JPN/2013 gene for VP1, partial cds	Echovirus E11	34.2	34.2	0.68	238	100	483	LC383012.1
Echovirus E11 E11/Sewage/North11-03/Yokohama/JPN/2013 gene for VP1, partial cds	Echovirus E11	34.2	34.2	0.68	238	100	483	LC383011.1
Echovirus E11 E11/Sewage/North10-15/Yokohama/JPN/2013 gene for VP1, partial cds	Echovirus E11	34.2	34.2	0.68	238	100	483	LC383004.1
Echovirus E11 E11/Sewage/North10-02/Yokohama/JPN/2013 gene for VP1, partial cds	Echovirus E11	34.2	34.2	0.68	238	100	483	LC382999.1
Echovirus E11 E11/Sewage/North09-18/Yokohama/JPN/2013 gene for VP1, partial cds	Echovirus E11	34.2	34.2	0.68	238	100	483	LC382997.1
Echovirus E11 E11/Sewage/North09-12/Yokohama/JPN/2013 gene for VP1, partial cds	Echovirus E11	34.2	34.2	0.68	238	100	483	LC382991.1
Echovirus E11 E11/Sewage/North09-03/Yokohama/JPN/2013 gene for VP1, partial cds	Echovirus E11	34.2	34.2	0.68	238	100	483	LC382989.1
Echovirus E11 E11/Sewage/North08-16/Yokohama/JPN/2013 gene for VP1, partial cds	Echovirus E11	34.2	34.2	0.68	238	100	483	LC382984.1
Echovirus E11 E11/Sewage/North08-15/Yokohama/JPN/2013 gene for VP1, partial cds	Echovirus E11	34.2	34.2	0.68	238	100	483	LC382983.1
Echovirus E11 E11/Sewage/North08-13/Yokohama/JPN/2013 gene for VP1, partial cds	Echovirus E11	34.2	34.2	0.68	238	100	483	LC382981.1
Echovirus E11 E11/Sewage/North08-09/Yokohama/JPN/2013 gene for VP1, partial cds	Echovirus E11	34.2	34.2	0.68	238	100	483	LC382977.1
Echovirus E11 E11/Sewage/North08-07/Yokohama/JPN/2013 gene for VP1, partial cds	Echovirus E11	34.2	34.2	0.68	238	100	483	LC382975.1
Echovirus E11 E11/Sewage/North08-05/Yokohama/JPN/2013 gene for VP1, partial cds	Echovirus E11	34.2	34.2	0.68	238	100	483	LC382973.1
Echovirus E11 E11/Sewage/North07-17/Yokohama/JPN/2013 gene for VP1, partial cds	Echovirus E11	34.2	34.2	0.68	238	100	483	LC382968.1
Echovirus E11 E11/Sewage/North07-15/Yokohama/JPN/2013 gene for VP1, partial cds	Echovirus E11	34.2	34.2	0.68	238	100	483	LC382966.1
Echovirus E11 E11/Sewage/North07-14/Yokohama/JPN/2013 gene for VP1, partial cds	Echovirus E11	34.2	34.2	0.68	238	100	483	LC382965.1
Echovirus E11 E11/Sewage/North07-12/Yokohama/JPN/2013 gene for VP1, partial cds	Echovirus E11	34.2	34.2	0.68	238	100	483	LC382963.1
Echovirus E11 E11/Sewage/North07-11/Yokohama/JPN/2013 gene for VP1, partial cds	Echovirus E11	34.2	34.2	0.68	238	100	483	LC382962.1
Echovirus E11 E11/Sewage/North07-05/Yokohama/JPN/2013 gene for VP1, partial cds	Echovirus E11	34.2	34.2	0.68	238	100	483	LC382961.1
Echovirus E11 E11/Sewage/North06-16/Yokohama/JPN/2013 gene for VP1, partial cds	Echovirus E11	34.2	34.2	0.68	238	100	483	LC382960.1
Echovirus E11 E11/Sewage/North06-14/Yokohama/JPN/2013 gene for VP1, partial cds	Echovirus E11	34.2	34.2	0.68	238	100	483	LC382959.1
Echovirus E11 E11/Sewage/North06-11/Yokohama/JPN/2013 gene for VP1, partial cds	Echovirus E11	34.2	34.2	0.68	238	100	483	LC382957.1
Echovirus E11 strain USA/2018-23090, complete genome	Echovirus E11	34.2	34.2	0.68	238	100	7344	MK652137.1
Gossypium turneri isolate D10-2 chromosome D10_08	Gossypium turneri	34.2	68.4	0.68	238	100	61617684	CP032578.1
Chanos chanos genome assembly, chromosome: 6	Chanos chanos	34.2	34.2	0.68	238	100	50300218	LR697111.1
Echovirus E11 isolate HeN-2017-130 polyprotein, VP1 region, gene, partial cds	Echovirus E11	34.2	34.2	0.68	238	100	876	MK360002.1
Streptomyces sp. RLB3-5 chromosome	Streptomyces sp. RLB3-5	34.2	34.2	0.68	238	100	11898970	CP041651.1
Echovirus E11 isolate GAI_13122017_plasma_REIMS viral capsid protein 1 gene, partial cds	Echovirus E11	34.2	34.2	0.68	238	100	328	MK281352.1
Echovirus E11 isolate GAI_13122017_VG_REIMS viral capsid protein 1 gene, partial cds	Echovirus E11	34.2	34.2	0.68	238	100	329	MK281351.1
Echovirus E11 isolate GAI_13122017_extraitcoeur_REIMS viral capsid protein 1 gene, partial cds	Echovirus E11	34.2	34.2	0.68	238	100	328	MK281350.1
Echovirus E11 isolate E11_WWTP_OTU_1779 VP1 gene, partial cds	Echovirus E11	34.2	34.2	0.68	238	100	322	MK086367.1
Echovirus E11 isolate E11_WWTP_OTU_1729 VP1 gene, partial cds	Echovirus E11	34.2	34.2	0.68	238	100	322	MK086366.1
Echovirus E11 isolate E11_WWTP_OTU_713 VP1 gene, partial cds	Echovirus E11	34.2	34.2	0.68	238	100	327	MK086365.1
Echovirus E11 isolate CF314365092_FRA14-12-31_E11 VP1 gene, partial cds	Echovirus E11	34.2	34.2	0.68	238	100	1009	MK086246.1
Echovirus E11 isolate CF315260068_FRA15-09-16_E11 VP1 gene, partial cds	Echovirus E11	34.2	34.2	0.68	238	100	338	MK086192.1
Echovirus E11 isolate CF314277031_FRA14-10-04_E11 VP1 gene, partial cds	Echovirus E11	34.2	34.2	0.68	238	100	1040	MK086187.1
Echovirus E11 isolate CF315173066_FRA15-06-21_E11 VP1 gene, partial cds	Echovirus E11	34.2	34.2	0.68	238	100	321	MK086181.1
Echovirus E11 isolate CF314297043_FRA14-10-24_E11 VP1 gene, partial cds	Echovirus E11	34.2	34.2	0.68	238	100	837	MK086172.1
Echovirus E11 isolate CF314326018_FRA14-11-21_E11 VP1 gene, partial cds	Echovirus E11	34.2	34.2	0.68	238	100	1026	MK086169.1
Gossypium raimondii isolate D5-4 chromosome D5_11	Gossypium raimondii	34.2	34.2	0.68	238	100	65701939	CP032563.1
Gossypium raimondii isolate D5-4 chromosome D5_08	Gossypium raimondii	34.2	102	0.68	238	100	61765408	CP032560.1
Gossypium raimondii isolate D5-4 chromosome D5_04	Gossypium raimondii	34.2	34.2	0.68	238	100	49886343	CP032556.1
Gossypium raimondii isolate D5-4 chromosome D5_02	Gossypium raimondii	34.2	34.2	0.68	238	100	46322098	CP032554.1
Gossypioides kirkii chromosome KI_12	Gossypioides kirkii	34.2	34.2	0.68	238	100	43711324	CP032254.1
Gossypioides kirkii chromosome KI_10	Gossypioides kirkii	34.2	34.2	0.68	238	100	47257441	CP032252.1
Gossypioides kirkii chromosome KI_2_4	Gossypioides kirkii	34.2	34.2	0.68	238	100	41238926	CP032245.1
Echovirus E11 A21-YN-CHN-2018 VP1 gene for capsid protein, partial cds	Echovirus E11	34.2	34.2	0.68	238	100	876	LC481447.1
Echovirus E11 isolate PA52/2015 capsid protein VP1 gene, partial cds	Echovirus E11	34.2	34.2	0.68	238	100	336	MG727855.1
Gossypium hirsutum subsp. latifolium chloroplast, complete genome	Gossypium hirsutum subsp. latifolium	34.2	34.2	0.68	238	100	160347	MG800784.1
Gossypium trilobum chloroplast, complete genome	Gossypium trilobum	34.2	34.2	0.68	238	100	160142	MG800783.1
Gossypium schwendimanii chloroplast, complete genome	Gossypium schwendimanii	34.2	34.2	0.68	238	100	160199	NC_039570.1
Gossypium lobatum chloroplast, complete genome	Gossypium lobatum	34.2	34.2	0.68	238	100	160205	NC_039569.1
Gossypium armourianum chloroplast, complete genome	Gossypium armourianum	34.2	34.2	0.68	238	100	160080	MG891801.1
Gossypium nandewarense chloroplast, complete genome	Gossypium nandewarense	34.2	34.2	0.68	238	100	159677	NC_039568.1
Anopheles stephensi strain SDA-500 chromosome 2R	Anopheles stephensi	34.2	34.2	0.68	238	100	62568927	CP032232.1
Echovirus E11 isolate SCO_SWG_2015_Echovirus_E11.2 polyprotein gene, partial cds	Echovirus E11	34.2	34.2	0.68	238	100	3853	MH361021.1
Echovirus E11 isolate 2421-Japan VP1 gene, partial cds	Echovirus E11	34.2	34.2	0.68	238	100	327	MF589247.1
Echovirus E11 isolate Echo11/FJPT175/CHN/2016 VP1 gene, partial cds	Echovirus E11	34.2	34.2	0.68	238	100	876	MG922543.1
Echovirus E11 SF060 VP1 gene for capsid protein, partial cds	Echovirus E11	34.2	34.2	0.68	238	100	876	LC361291.1
Echovirus E11 SF052 VP1 gene for capsid protein, partial cds	Echovirus E11	34.2	34.2	0.68	238	100	876	LC361290.1
Echovirus E11 SF019 VP1 gene for capsid protein, partial cds	Echovirus E11	34.2	34.2	0.68	238	100	876	LC361288.1
Echovirus E11 SF012 VP1 gene for capsid protein, partial cds	Echovirus E11	34.2	34.2	0.68	238	100	876	LC361287.1
Echovirus E11 SF002 VP1 gene for capsid protein, partial cds	Echovirus E11	34.2	34.2	0.68	238	100	876	LC361286.1
Enterovirus B strain Milan/16-244/2016 VP1 gene, partial cds	Enterovirus B	34.2	34.2	0.68	238	100	255	MF919556.1
Enterovirus B strain Milan/11-673/2011 VP1 gene, partial cds	Enterovirus B	34.2	34.2	0.68	238	100	255	MF919555.1
Echovirus E11 strain USA/CT/2014-19886 polyprotein, VP1 region, gene, partial cds	Echovirus E11	34.2	34.2	0.68	238	100	318	MF159809.1
Echovirus E11 isolate 3101400919RD_2014_EEVS capsid protein VP1 gene, partial cds	Echovirus E11	34.2	34.2	0.68	238	100	323	KY866562.1
Echovirus E11 isolate 3101400826RD_2014_EEVS capsid protein VP1 gene, partial cds	Echovirus E11	34.2	34.2	0.68	238	100	315	KY866503.1
Enterovirus sp. isolate 3101400653_2014_CEVS capsid protein VP1 gene, partial cds	Enterovirus sp.	34.2	34.2	0.68	238	100	315	KY866421.1
Echovirus E11 isolate 3101400636RD_2014_CEVS capsid protein VP1 gene, partial cds	Echovirus E11	34.2	34.2	0.68	238	100	315	KY866415.1
Echovirus E11 isolate 3101400614Ht_2014_Ter_Apel capsid protein VP1 gene, partial cds	Echovirus E11	34.2	34.2	0.68	238	100	315	KY866407.1
Echovirus E11 isolate 3101400152RD_2014_Ter_Apel capsid protein VP1 gene, partial cds	Echovirus E11	34.2	34.2	0.68	238	100	315	KY866089.1
Echovirus E11 isolate 3101300352_2013_CEVS capsid protein VP1 gene, partial cds	Echovirus E11	34.2	34.2	0.68	238	100	315	KY865949.1
Echovirus E11 isolate 3101300079_2013_EEVS capsid protein VP1 gene, partial cds	Echovirus E11	34.2	34.2	0.68	238	100	329	KY865796.1
Echovirus E11 isolate 3101300069_2_2013_EEVS capsid protein VP1 gene, partial cds	Echovirus E11	34.2	34.2	0.68	238	100	332	KY865793.1
Echovirus E11 isolate 3101300069_1_2013_EEVS capsid protein VP1 gene, partial cds	Echovirus E11	34.2	34.2	0.68	238	100	329	KY865792.1
Echovirus E11 isolate 3101300068_2_2013_EEVS capsid protein VP1 gene, partial cds	Echovirus E11	34.2	34.2	0.68	238	100	329	KY865791.1
Echovirus E11 isolate 3101300068_1_2013_EEVS capsid protein VP1 gene, partial cds	Echovirus E11	34.2	34.2	0.68	238	100	329	KY865790.1
Echovirus E11 isolate 3101300043_2013_CEVS capsid protein VP1 gene, partial cds	Echovirus E11	34.2	34.2	0.68	238	100	323	KY865781.1
Echovirus E11 isolate 3101300035_2013_CEVS capsid protein VP1 gene, partial cds	Echovirus E11	34.2	34.2	0.68	238	100	301	KY865776.1
Echovirus E11 isolate 3101300009_2012_CEVS capsid protein VP1 gene, partial cds	Echovirus E11	34.2	34.2	0.68	238	100	325	KY865759.1
Echovirus E11 isolate BZ_01 polyprotein gene, complete cds	Echovirus E11	34.2	34.2	0.68	238	100	7475	PP279571.1
Acleris laterana genome assembly, chromosome: Z	Acleris laterana	34.2	34.2	0.84	238	95.24	87896318	OZ014438.1
Oxystoma pomonae genome assembly, chromosome: 9	Oxystoma pomonae	34.2	34.2	0.68	238	100	76286974	OY998171.1
Streptomyces sp. NBC_00775 chromosome, complete genome	Streptomyces sp. NBC_00775	34.2	34.2	0.68	238	100	11096612	CP108938.1
Streptomyces sp. NBC_00589 chromosome, complete genome	Streptomyces sp. NBC_00589	34.2	34.2	0.68	238	100	11075804	CP107764.1
Echovirus E11 isolate 120/GZ/GD/CHN/2019 VP1 gene, partial cds	Echovirus E11	34.2	34.2	0.68	238	100	288	PP098045.1
Echovirus E11 isolate 115/FS/GD/CHN/2019 VP1 gene, partial cds	Echovirus E11	34.2	34.2	0.68	238	100	288	PP098040.1
Echovirus E11 isolate 111/CS/HuN/CHN/2019 VP1 gene, partial cds	Echovirus E11	34.2	34.2	0.68	238	100	288	PP098036.1
Echovirus E11 isolate 110/HZ/GD/CHN/2019 VP1 gene, partial cds	Echovirus E11	34.2	34.2	0.68	238	100	288	PP098035.1
Echovirus E11 isolate 109/CS/HuN/CHN/2019 VP1 gene, partial cds	Echovirus E11	34.2	34.2	0.68	238	100	288	PP098034.1
Echovirus E11 isolate 108/CS/HuN/CHN/2019 VP1 gene, partial cds	Echovirus E11	34.2	34.2	0.68	238	100	288	PP098033.1
Echovirus E11 isolate 106/HZ/GD/CHN/2019 VP1 gene, partial cds	Echovirus E11	34.2	34.2	0.68	238	100	288	PP098031.1
Echovirus E11 isolate 098/GZ/GD/CHN/2019 VP1 gene, partial cds	Echovirus E11	34.2	34.2	0.68	238	100	288	PP098023.1
Echovirus E11 isolate 096/GZ/GD/CHN/2019 VP1 gene, partial cds	Echovirus E11	34.2	34.2	0.68	238	100	288	PP098021.1
Echovirus E11 isolate 090/FS/GD/CHN/2019 VP1 gene, partial cds	Echovirus E11	34.2	34.2	0.68	238	100	288	PP098015.1
Echovirus E11 isolate 084/FS/GD/CHN/2019 VP1 gene, partial cds	Echovirus E11	34.2	34.2	0.68	238	100	288	PP098009.1
Echovirus E11 isolate 083/FS/GD/CHN/2019 VP1 gene, partial cds	Echovirus E11	34.2	34.2	0.68	238	100	288	PP098008.1
Echovirus E11 isolate 081/HZ/GD/CHN/2019 VP1 gene, partial cds	Echovirus E11	34.2	34.2	0.68	238	100	288	PP098006.1
Echovirus E11 isolate 080/HZ/GD/CHN/2019 VP1 gene, partial cds	Echovirus E11	34.2	34.2	0.68	238	100	288	PP098005.1
Echovirus E11 isolate 078/HZ/GD/CHN/2019 VP1 gene, partial cds	Echovirus E11	34.2	34.2	0.68	238	100	288	PP098003.1
Echovirus E11 isolate 077/HZ/GD/CHN/2019 VP1 gene, partial cds	Echovirus E11	34.2	34.2	0.68	238	100	288	PP098002.1
Echovirus E11 isolate 074/GZ/GD/CHN/2019 VP1 gene, partial cds	Echovirus E11	34.2	34.2	0.68	238	100	288	PP097999.1
Streptomyces mirabilis strain NBC 01714 chromosome, complete genome	Streptomyces mirabilis	34.2	34.2	0.68	238	100	12275813	CP109183.1
Streptomyces sp. NBC_01450 chromosome, complete genome	Streptomyces sp. NBC_01450	34.2	34.2	0.68	238	100	10777081	CP109480.1
Streptomyces sp. NBC_01483 chromosome, complete genome	Streptomyces sp. NBC_01483	34.2	34.2	0.68	238	100	11343589	CP109438.1
Human enterovirus strain 217.12 capsid VP1 protein gene, partial cds	Human enterovirus	34.2	34.2	0.68	238	100	350	KX187367.1
Human enterovirus strain 182.12 capsid VP1 protein gene, partial cds	Human enterovirus	34.2	34.2	0.68	238	100	350	KX187366.1
Human enterovirus strain 01.14 capsid VP1 protein gene, partial cds	Human enterovirus	34.2	34.2	0.68	238	100	350	KX187365.1
Human enterovirus strain 02.13 capsid VP1 protein gene, partial cds	Human enterovirus	34.2	34.2	0.68	238	100	350	KX187364.1
Human enterovirus strain 11.13 capsid VP1 protein gene, partial cds	Human enterovirus	34.2	34.2	0.68	238	100	350	KX187363.1
Human enterovirus strain 01.13 capsid VP1 protein gene, partial cds	Human enterovirus	34.2	34.2	0.68	238	100	350	KX187362.1
Human enterovirus strain 22.12 capsid VP1 protein gene, partial cds	Human enterovirus	34.2	34.2	0.68	238	100	350	KX187361.1
Human enterovirus strain 10.12 capsid VP1 protein gene, partial cds	Human enterovirus	34.2	34.2	0.68	238	100	350	KX187359.1
Human enterovirus strain 18.12 capsid VP1 protein gene, partial cds	Human enterovirus	34.2	34.2	0.68	238	100	350	KX187358.1
Human enterovirus strain 08.12 capsid VP1 protein gene, partial cds	Human enterovirus	34.2	34.2	0.68	238	100	350	KX187357.1
Arabis alpina genome assembly, chromosome: 2	Arabis alpina	34.2	34.2	0.68	238	100	36598175	LT669789.1
Gossypium australe chloroplast, complete genome	Gossypium australe	34.2	34.2	0.68	238	100	159578	NC_033401.1
Gossypium harknessii chloroplast, complete genome	Gossypium harknessii	34.2	34.2	0.68	238	100	160129	NC_033333.1
Gossypium armourianum chloroplast, complete genome	Gossypium armourianum	34.2	34.2	0.68	238	100	160068	NC_033400.1
Gossypium populifolium chloroplast, complete genome	Gossypium populifolium	34.2	34.2	0.68	238	100	159444	NC_033398.1
Gossypium trilobum chloroplast, complete genome	Gossypium trilobum	34.2	34.2	0.68	238	100	160109	NC_033397.1
Gossypium aridum chloroplast, complete genome	Gossypium aridum	34.2	34.2	0.68	238	100	160257	NC_033396.1
Gossypium davidsonii chloroplast, complete genome	Gossypium davidsonii	34.2	34.2	0.68	238	100	160072	NC_033395.1
Gossypium klotzschianum chloroplast, complete genome	Gossypium klotzschianum	34.2	34.2	0.68	238	100	160097	NC_033394.1
Streptomyces mirabilis strain NBC_01248 chromosome, complete genome	Streptomyces mirabilis	34.2	34.2	0.68	238	100	11781953	CP108477.1
Streptomyces mirabilis strain NBC_00200 chromosome, complete genome	Streptomyces mirabilis	34.2	34.2	0.68	238	100	12198498	CP108127.1
Streptomyces sp. NBC_00271 chromosome, complete genome	Streptomyces sp. NBC_00271	34.2	34.2	0.68	238	100	11932113	CP108070.1
Streptomyces mirabilis strain NBC_00379 chromosome, complete genome	Streptomyces mirabilis	34.2	34.2	0.68	238	100	11832677	CP107957.1
Streptomyces mirabilis strain NBC_00381 chromosome, complete genome	Streptomyces mirabilis	34.2	34.2	0.68	238	100	12912080	CP107955.1
Streptomyces sp. NBC_00500 chromosome, complete genome	Streptomyces sp. NBC_00500	34.2	34.2	0.68	238	100	10848571	CP107860.1
Streptomyces sp. NBC_00005 chromosome, complete genome	Streptomyces sp. NBC_00005	34.2	34.2	0.68	238	100	11027269	CP108316.1
Streptomyces sp. NBC_01562 chromosome, complete genome	Streptomyces sp. NBC_01562	34.2	34.2	0.68	238	100	10764263	CP109356.1
Streptomyces sp. NBC 01613 strain NBC_01613 chromosome, complete genome	Streptomyces sp. NBC_01613	34.2	34.2	0.68	238	100	13572980	CP109303.1
Streptomyces sp. NBC_00996 chromosome, complete genome	Streptomyces sp. NBC_00996	34.2	34.2	0.68	238	100	10750390	CP108723.1
Streptomyces sp. NBC_01340 chromosome, complete genome	Streptomyces sp. NBC_01340	34.2	34.2	0.68	238	100	10308083	CP108365.1
Enterovirus B strain April2023_AZ-E11-N3M P1-P2 gene, partial cds	Enterovirus B	34.2	34.2	0.68	238	100	3894	OR972601.1
Enterovirus ECHO 11 isolate SPb_177/22sew/SPb/2023/RU polyprotein gene, partial cds	Enterovirus ECHO 11	34.2	34.2	0.68	238	100	696	OR919815.1
Enterovirus ECHO 11 isolate SPb_176/22sew/SPb/2023/RU polyprotein gene, partial cds	Enterovirus ECHO 11	34.2	34.2	0.68	238	100	687	OR919814.1
Enterovirus ECHO 11 isolate SPb_8400/21mi/TA/SPb/2023/RU polyprotein gene, partial cds	Enterovirus ECHO 11	34.2	34.2	0.68	238	100	699	OR919802.1
Enterovirus ECHO 11 isolate SPb_8204/21mi/TA/SPb/2023/RU polyprotein gene, partial cds	Enterovirus ECHO 11	34.2	34.2	0.68	238	100	696	OR919797.1
Echovirus E11 isolate 18-Irk-2011 polyprotein gene, partial cds	Echovirus E11	34.2	34.2	0.68	238	100	550	KX092324.1
Echovirus E11 isolate 40-Irk-2014 polyprotein gene, partial cds	Echovirus E11	34.2	34.2	0.68	238	100	550	KX092323.1
Echovirus E11 strain EV11_Fr22_MAR0875 polyprotein gene, complete cds	Echovirus E11	34.2	34.2	0.68	238	100	7579	OR840840.1
Echovirus E11 strain EV11_Fr22_MAR7498 polyprotein gene, complete cds	Echovirus E11	34.2	34.2	0.68	238	100	7432	OR840839.1
Ceramica pisi genome assembly, chromosome: 8	Ceramica pisi	34.2	34.2	0.68	238	100	26245592	OY982535.1
Ceramica pisi genome assembly, chromosome: 3	Ceramica pisi	34.2	34.2	0.68	238	100	28082200	OY982530.1
Echovirus E11 isolate E11/WH-25/23/CHN/2019 capsid protein gene, partial cds	Echovirus E11	34.2	34.2	0.68	238	100	876	OR039198.1
Echovirus E11 isolate E11/WH-25/22/CHN/2019 capsid protein gene, partial cds	Echovirus E11	34.2	34.2	0.68	238	100	876	OR039197.1
Echovirus E11 isolate E11/WH-25/15/CHN/2019 capsid protein gene, partial cds	Echovirus E11	34.2	34.2	0.68	238	100	876	OR039191.1
Echovirus E11 isolate E11/WH-25/14/CHN/2019 capsid protein gene, partial cds	Echovirus E11	34.2	34.2	0.68	238	100	876	OR039190.1
Echovirus E11 isolate E11/WH-25/12/CHN/2019 capsid protein gene, partial cds	Echovirus E11	34.2	34.2	0.68	238	100	864	OR039188.1
Echovirus E11 isolate E11/WH-25/11/CHN/2019 capsid protein gene, partial cds	Echovirus E11	34.2	34.2	0.68	238	100	876	OR039187.1
Echovirus E11 isolate E11/WH-25/10/CHN/2019 capsid protein gene, partial cds	Echovirus E11	34.2	34.2	0.68	238	100	876	OR039186.1
Echovirus E11 isolate E11/WH-25/09/CHN/2019 capsid protein gene, partial cds	Echovirus E11	34.2	34.2	0.68	238	100	876	OR039185.1
Echovirus E11 isolate E11/WH-25/08/CHN/2019 capsid protein gene, partial cds	Echovirus E11	34.2	34.2	0.68	238	100	876	OR039184.1
Echovirus E11 isolate E11/WH-25/07/CHN/2019 capsid protein gene, partial cds	Echovirus E11	34.2	34.2	0.68	238	100	861	OR039183.1
Echovirus E11 isolate E11/WH-25/04/CHN/2019 capsid protein gene, partial cds	Echovirus E11	34.2	34.2	0.68	238	100	876	OR039181.1
Echovirus E11 isolate E11/WH/006/2019, complete genome	Echovirus E11	34.2	34.2	0.68	238	100	7510	OR039179.1
Echovirus E11 isolate E11/WH/005/2019, complete genome	Echovirus E11	34.2	34.2	0.68	238	100	7478	OR039178.1
Echovirus E11 isolate E11/WH/004/2019, complete genome	Echovirus E11	34.2	34.2	0.68	238	100	7880	OR039177.1
Echovirus E11 isolate E11/WH/003/2019, complete genome	Echovirus E11	34.2	34.2	0.68	238	100	7555	OR039176.1
Echovirus E11 isolate E11/WH/002/2019, complete genome	Echovirus E11	34.2	34.2	0.68	238	100	7841	OR039175.1
Vaccinium vitis-idaea genome assembly, chromosome: 4	Vaccinium vitis-idaea	34.2	34.2	0.84	238	95.24	43333687	OY978218.1
Echovirus E11 isolate 191SA/RUS/2023 polyprotein (VP1) gene, partial cds	Echovirus E11	34.2	34.2	0.68	238	100	345	OR888502.1
Gossypium hirsutum chloroplast, complete genome	Gossypium hirsutum	34.2	34.2	0.68	238	100	160295	OR750830.1
Ectropis crepuscularia genome assembly, chromosome: 21	Ectropis crepuscularia	34.2	66.4	0.68	238	100	25946197	OY856359.1
Scomber scombrus genome assembly, chromosome: 1	Scomber scombrus	34.2	34.2	0.68	238	100	38754833	OY829918.1
Nycteola revayana genome assembly, chromosome: 17	Nycteola revayana	34.2	34.2	0.68	238	100	20535557	OX344855.2
Echovirus E11 strain EV-17-vir1/E11/KAZ/2022 polyprotein gene, partial cds	Echovirus E11	34.2	34.2	0.68	238	100	6569	OR678404.1
uncultured Bacteroides sp. isolate fcea7161-51cd-406c-aa25-d3e8c04dece1 genome assembly, chromosome: 1	uncultured Bacteroides sp.	34.2	34.2	0.68	238	100	1710899	OY787464.1
Armatimonadota bacterium isolate 4fa1d893-657a-425b-bdcb-33dea01a3015 genome assembly, chromosome: 1	Armatimonadota bacterium	34.2	34.2	0.68	238	100	5220040	OY781964.1
Prolixibacteraceae bacterium isolate 9b7732c0-d8cd-41f6-80df-9fd6f85688b2 genome assembly, chromosome: 8	Prolixibacteraceae bacterium	34.2	34.2	0.68	238	100	100874	OY781624.1
Christensenellaceae bacterium isolate da863df8-3121-48c8-a9fd-195775925dd7 genome assembly, chromosome: 1	Christensenellaceae bacterium	34.2	34.2	0.68	238	100	3580236	OY764017.1
Armatimonadota bacterium isolate e4f7f401-4edd-4eb0-8048-8a35c299ca4c genome assembly, chromosome: 1	Armatimonadota bacterium	34.2	34.2	0.68	238	100	5194835	OY761813.1
Trididemnum clinides genome assembly, chromosome: 8	Trididemnum clinides	34.2	34.2	0.68	238	100	39502731	OY776291.1
Echovirus E11 strain BRA/Amazonas/2019/AM19-198 VP1 protein gene, partial cds	Echovirus E11	34.2	34.2	0.68	238	100	714	OR735407.1
Echovirus E11 strain BRA/Amapa/2017/AP17-061 VP1 protein gene, partial cds	Echovirus E11	34.2	34.2	0.68	238	100	702	OR735406.1
Draba incana genome assembly, chromosome: 12	Draba incana	34.2	34.2	0.68	238	100	36811286	OY755213.1
Azorinus chamasolen genome assembly, chromosome: 7	Azorinus chamasolen	34.2	34.2	0.68	238	100	98536528	OY755241.1
Echovirus E11 isolate E11_11777_July_2023, complete genome	Echovirus E11	34.2	34.2	0.68	238	100	7442	OR480814.1
Echovirus E11 isolate E11_11747_July_2023, complete genome	Echovirus E11	34.2	34.2	0.68	238	100	7439	OR480813.1
Echovirus E11 isolate E11_11656_July_2023, complete genome	Echovirus E11	34.2	34.2	0.68	238	100	7440	OR480812.1
Echovirus E11 isolate E11_11655_July_2023, complete genome	Echovirus E11	34.2	34.2	0.68	238	100	7442	OR480811.1
Echovirus E11 isolate PQ190812R capsid protein VP1 gene, partial cds	Echovirus E11	34.2	34.2	0.68	238	100	876	OQ707399.1
Echovirus E11 isolate PQ190711H capsid protein VP1 gene, partial cds	Echovirus E11	34.2	34.2	0.68	238	100	876	OQ707398.1
Echovirus E11 isolate PQ190511R capsid protein VP1 gene, partial cds	Echovirus E11	34.2	34.2	0.68	238	100	876	OQ707396.1
Echovirus E11 isolate PQ190413R capsid protein VP1 gene, partial cds	Echovirus E11	34.2	34.2	0.68	238	100	876	OQ707395.1
Echovirus E11 isolate PQ190211R capsid protein VP1 gene, partial cds	Echovirus E11	34.2	34.2	0.68	238	100	876	OQ707394.1
Echovirus E11 isolate PQ190113R capsid protein VP1 gene, partial cds	Echovirus E11	34.2	34.2	0.68	238	100	876	OQ707393.1
Echovirus E11 isolate PQ181212R capsid protein VP1 gene, partial cds	Echovirus E11	34.2	34.2	0.68	238	100	876	OQ707392.1
Echovirus E11 isolate PQ181111H capsid protein VP1 gene, partial cds	Echovirus E11	34.2	34.2	0.68	238	100	876	OQ707391.1
Echovirus E11 isolate PQ181014R capsid protein VP1 gene, partial cds	Echovirus E11	34.2	34.2	0.68	238	100	876	OQ707390.1
Echovirus E11 isolate PQ180911R capsid protein VP1 gene, partial cds	Echovirus E11	34.2	34.2	0.68	238	100	876	OQ707389.1
Echovirus E11 isolate PQ180815R capsid protein VP1 gene, partial cds	Echovirus E11	34.2	34.2	0.68	238	100	876	OQ707388.1
Eutrigla gurnardus genome assembly, chromosome: 17	Eutrigla gurnardus	34.2	34.2	0.68	238	100	24676623	OY741280.1
Echovirus E11 isolate CA-RGDS-1165 VP1 gene, partial cds	Echovirus E11	34.2	34.2	0.68	238	100	327	OR266796.1
Carabus problematicus genome assembly, chromosome: 13	Carabus problematicus	34.2	34.2	0.68	238	100	12203668	OY728590.1
Echovirus E11 isolate E11/ITA/01032793/2023 polyprotein gene, complete cds	Echovirus E11	34.2	34.2	0.68	238	100	7331	OR266367.1
Echovirus E11 isolate E11/ITA/01032786/2023 polyprotein gene, complete cds	Echovirus E11	34.2	34.2	0.68	238	100	7331	OR266366.1
Ophion ellenae genome assembly, chromosome: 5	Ophion ellenae	34.2	34.2	0.68	238	100	53946705	OY723389.1
Croceibacterium sp. D39 chromosome	Croceibacterium sp. D39	34.2	34.2	0.68	238	100	3347758	CP131039.1
Echovirus E11 isolate 7667/PL24/2014 capsid protein gene, partial cds	Echovirus E11	34.2	34.2	0.68	238	100	945	KU189254.1
Zele albiditarsus genome assembly, chromosome: 2	Zele albiditarsus	34.2	34.2	0.68	238	100	18872131	OY292409.1
Sisyra nigra genome assembly, chromosome: 3	Sisyra nigra	34.2	34.2	0.68	238	100	55730798	OY292315.1
Echovirus E11 isolate EV_0325 VP1 gene, partial cds	Echovirus E11	34.2	34.2	0.68	238	100	322	OR179174.1
Echovirus E11 isolate EV_0306 VP1 gene, partial cds	Echovirus E11	34.2	34.2	0.68	238	100	322	OR179171.1
Echovirus E11 isolate EV_0286 VP1 gene, partial cds	Echovirus E11	34.2	34.2	0.68	238	100	322	OR179166.1
Echovirus E11 isolate EV_0284 VP1 gene, partial cds	Echovirus E11	34.2	34.2	0.68	238	100	322	OR179165.1
Echovirus E11 isolate EV_0259 VP1 gene, partial cds	Echovirus E11	34.2	34.2	0.68	238	100	322	OR179162.1
Echovirus E11 isolate EV_0282 VP1 gene, partial cds	Echovirus E11	34.2	34.2	0.68	238	100	322	OR179161.1
Echovirus E11 isolate EV_0258 VP1 gene, partial cds	Echovirus E11	34.2	34.2	0.68	238	100	322	OR179156.1
Echovirus E11 isolate EV_0255 VP1 gene, partial cds	Echovirus E11	34.2	34.2	0.68	238	100	322	OR179155.1
Echovirus E11 isolate EV_0247 VP1 gene, partial cds	Echovirus E11	34.2	34.2	0.68	238	100	322	OR179154.1
Echovirus E11 isolate EV_0245 VP1 gene, partial cds	Echovirus E11	34.2	34.2	0.68	238	100	322	OR179153.1
Echovirus E11 isolate EV_0233 VP1 gene, partial cds	Echovirus E11	34.2	34.2	0.68	238	100	322	OR179151.1
Echovirus E11 isolate EV_0227 VP1 gene, partial cds	Echovirus E11	34.2	34.2	0.68	238	100	322	OR179150.1
Echovirus E11 isolate EV_0226 VP1 gene, partial cds	Echovirus E11	34.2	34.2	0.68	238	100	322	OR179149.1
Echovirus E11 isolate EV_0187 VP1 gene, partial cds	Echovirus E11	34.2	34.2	0.68	238	100	322	OR179147.1
Echovirus E11 isolate EV_0128 VP1 gene, partial cds	Echovirus E11	34.2	34.2	0.68	238	100	322	OR179145.1
Echovirus E11 isolate EV_0101 VP1 gene, partial cds	Echovirus E11	34.2	34.2	0.68	238	100	322	OR179144.1
Echovirus E11 isolate EV_0094 VP1 gene, partial cds	Echovirus E11	34.2	34.2	0.68	238	100	322	OR179143.1
Echovirus E11 isolate EV_0007 VP1 gene, partial cds	Echovirus E11	34.2	34.2	0.68	238	100	322	OR179140.1
PREDICTED: Actinidia eriantha mediator of RNA polymerase II transcription subunit 7a (LOC130772479), mRNA	Actinidia eriantha	34.2	34.2	0.84	238	95.24	1644	XM_057630347.1
PREDICTED: Actinidia eriantha mediator of RNA polymerase II transcription subunit 7a-like (LOC130783000), transcript variant X9, mRNA	Actinidia eriantha	34.2	34.2	0.84	238	95.24	891	XM_057642499.1
PREDICTED: Actinidia eriantha mediator of RNA polymerase II transcription subunit 7a-like (LOC130783000), transcript variant X8, mRNA	Actinidia eriantha	34.2	34.2	0.84	238	95.24	842	XM_057642498.1
PREDICTED: Actinidia eriantha mediator of RNA polymerase II transcription subunit 7a-like (LOC130783000), transcript variant X7, mRNA	Actinidia eriantha	34.2	34.2	0.84	238	95.24	893	XM_057642496.1
PREDICTED: Actinidia eriantha mediator of RNA polymerase II transcription subunit 7a-like (LOC130783000), transcript variant X6, mRNA	Actinidia eriantha	34.2	34.2	0.84	238	95.24	874	XM_057642495.1
PREDICTED: Actinidia eriantha mediator of RNA polymerase II transcription subunit 7a-like (LOC130783000), transcript variant X5, mRNA	Actinidia eriantha	34.2	34.2	0.84	238	95.24	921	XM_057642494.1
PREDICTED: Actinidia eriantha mediator of RNA polymerase II transcription subunit 7a-like (LOC130783000), transcript variant X4, mRNA	Actinidia eriantha	34.2	34.2	0.84	238	95.24	925	XM_057642493.1
PREDICTED: Actinidia eriantha mediator of RNA polymerase II transcription subunit 7a-like (LOC130783000), transcript variant X3, mRNA	Actinidia eriantha	34.2	34.2	0.84	238	95.24	914	XM_057642492.1
PREDICTED: Actinidia eriantha mediator of RNA polymerase II transcription subunit 7a-like (LOC130774946), transcript variant X2, mRNA	Actinidia eriantha	34.2	34.2	0.84	238	95.24	738	XM_057632983.1
PREDICTED: Actinidia eriantha mediator of RNA polymerase II transcription subunit 7a-like (LOC130774946), transcript variant X1, mRNA	Actinidia eriantha	34.2	34.2	0.84	238	95.24	773	XM_057632982.1
Agrotis clavis genome assembly, chromosome: 5	Agrotis clavis	34.2	34.2	0.68	238	100	28427568	OX940922.1
Echovirus E11 isolate E11_13716_2015_Minsk_BY VP1 gene, partial cds	Echovirus E11	34.2	34.2	0.68	238	100	278	KT764130.1
Echovirus E11 isolate E11_13729_2015_Minsk_BY VP1 gene, partial cds	Echovirus E11	34.2	34.2	0.68	238	100	278	KT764128.1
Echovirus E11 isolate EV_NL_46 VP1 gene, partial cds	Echovirus E11	34.2	34.2	0.68	238	100	312	KU561025.1
Echovirus E11 strain COC_316096058_FRA_2016 VP1 gene, partial cds	Echovirus E11	34.2	34.2	0.68	238	100	876	OQ971948.1
Echovirus E11 strain COC_313024098_FRA_2013 VP1 gene, partial cds	Echovirus E11	34.2	34.2	0.68	238	100	876	OQ971947.1
Echovirus E11 strain COC_313024084_FRA_2013 VP1 gene, partial cds	Echovirus E11	34.2	34.2	0.68	238	100	876	OQ971946.1
Echovirus E11 strain CF_312202062_FRA_2012 VP1 gene, partial cds	Echovirus E11	34.2	34.2	0.68	238	100	876	OQ971944.1
Echovirus E11 strain CF_312202059_FRA_2012 VP1 gene, partial cds	Echovirus E11	34.2	34.2	0.68	238	100	876	OQ971943.1
Echovirus E11 strain CF_312200035_FRA_2012 VP1 gene, partial cds	Echovirus E11	34.2	34.2	0.68	238	100	876	OQ971942.1
Echovirus E11 strain CF_312199184_FRA_2012 VP1 gene, partial cds	Echovirus E11	34.2	34.2	0.68	238	100	876	OQ971941.1
Echovirus E11 strain CF_312199173_FRA_2012 VP1 gene, partial cds	Echovirus E11	34.2	34.2	0.68	238	100	876	OQ971940.1
Echovirus E11 strain CF_312193078_FRA_2012 VP1 gene, partial cds	Echovirus E11	34.2	34.2	0.68	238	100	876	OQ971939.1
Echovirus E11 strain CF_230011759501_FRA_2023 VP1 gene, partial cds	Echovirus E11	34.2	34.2	0.68	238	100	876	OQ971933.1
Echovirus E11 strain PMB_230005716902_FRA_2023 VP1 gene, partial cds	Echovirus E11	34.2	34.2	0.68	238	100	876	OQ971930.1
Echovirus E11 strain PMB_220068172002__FRA_2022 VP1 gene, partial cds	Echovirus E11	34.2	34.2	0.68	238	100	876	OQ971929.1
Echovirus E11 strain COC_220068055701_FRA_2022 VP1 gene, partial cds	Echovirus E11	34.2	34.2	0.68	238	100	876	OQ971928.1
Echovirus E11 strain PMB_180028740602_FRA_2018, complete genome	Echovirus E11	34.2	34.2	0.68	238	100	7373	OQ969176.1
Echovirus E11 strain COC_180036933701_FRA_2018, complete genome	Echovirus E11	34.2	34.2	0.68	238	100	7339	OQ969175.1
Echovirus E11 strain COC_180049996501_FRA_2018, complete genome	Echovirus E11	34.2	34.2	0.68	238	100	7374	OQ969173.1
Echovirus E11 strain PMB_230005716902_FRA_2023, complete genome	Echovirus E11	34.2	34.2	0.68	238	100	7380	OQ969171.1
Echovirus E11 strain CF_220051308601_FRA_2022, complete genome	Echovirus E11	34.2	34.2	0.68	238	100	7375	OQ969170.1
Echovirus E11 strain CF_220051892503_FRA_2022, complete genome	Echovirus E11	34.2	34.2	0.68	238	100	7374	OQ969169.1
Echovirus E11 strain CF_220062472502_FRA_2022, complete genome	Echovirus E11	34.2	34.2	0.68	238	100	7375	OQ969168.1
Echovirus E11 strain CF_220058917302_FRA_2022, complete genome	Echovirus E11	34.2	34.2	0.68	238	100	7374	OQ969167.1
Echovirus E11 strain CF_3142530441_FRA_2014, complete genome	Echovirus E11	34.2	34.2	0.68	238	100	7372	OQ969162.1
Echovirus E11 strain PMB_170050126102_FRA_2017, complete genome	Echovirus E11	34.2	34.2	0.68	238	100	7360	OQ969161.1
Echovirus E11 strain CF_3151610801_FRA_2015, complete genome	Echovirus E11	34.2	34.2	0.68	238	100	7372	OQ969159.1
Echovirus E11 strain PMB_3141770961_FRA_2014, complete genome	Echovirus E11	34.2	34.2	0.68	238	100	7373	OQ969158.1
Echovirus E11 isolate E11-LCR-ROU-22-E0-448-P7-FRA22, partial genome	Echovirus E11	34.2	34.2	0.68	238	100	7332	OQ928004.1
Echovirus E11 isolate E11-LCR-ROU-22-E0-447-P6-FRA22, partial genome	Echovirus E11	34.2	34.2	0.68	238	100	7332	OQ928003.1
Echovirus E11 isolate E11-PLA-NECK-22-E1-86-P3-FRA22, complete genome	Echovirus E11	34.2	34.2	0.68	238	100	7332	OQ928000.1
Echovirus E11 isolate E11-PLA-NECK-22-E1-85-P2-FRA22, complete genome	Echovirus E11	34.2	34.2	0.68	238	100	7332	OQ927999.1
Echovirus E11 isolate E11-SEL-NECK-23-E0-61-P1-FRA23, complete genome	Echovirus E11	34.2	34.2	0.68	238	100	7332	OQ927998.1
Echovirus E11 isolate E11-PLA-NECK-23-E0-62-P1-FRA23, complete genome	Echovirus E11	34.2	34.2	0.68	238	100	7332	OQ923264.1
Echovirus E11 isolate E11-ANP-LYO016229727502-FRA16 VP1 gene, partial cds	Echovirus E11	34.2	34.2	0.68	238	100	876	OR030028.1
Echovirus E11 isolate E11-CSF-LYO016133611402-FRA16 VP1 gene, partial cds	Echovirus E11	34.2	34.2	0.68	238	100	876	OR030027.1
Echovirus E11 isolate E11-CSF-LYO016078747202-FRA16 VP1 gene, partial cds	Echovirus E11	34.2	34.2	0.68	238	100	876	OR030026.1
Echovirus E11 isolate E11-LCR-ROU17-E1-346-FRA17 VP1 gene, partial cds	Echovirus E11	34.2	34.2	0.68	238	100	876	OR030025.1
Echovirus E11 isolate E11-LCR-LYO-VLCR17-23-10-FRA17 VP1 gene, partial cds	Echovirus E11	34.2	34.2	0.68	238	100	876	OR030023.1
Echovirus E11 isolate E11-LCR-LYO-VLCR17-18-83-FRA17 VP1 gene, partial cds	Echovirus E11	34.2	34.2	0.68	238	100	876	OR030021.1
Echovirus E11 isolate E11-LCR-ROU18-E0-577-FRA18 VP1 gene, partial cds	Echovirus E11	34.2	34.2	0.68	238	100	876	OR030020.1
Echovirus E11 isolate E11-ANP-LYO-VRES18-109-81-FRA18 VP1 gene, partial cds	Echovirus E11	34.2	34.2	0.68	238	100	876	OR030018.1
Echovirus E11 isolate E11-LCR-LYO-VLCR18-35-75-FRA18 VP1 gene, partial cds	Echovirus E11	34.2	34.2	0.68	238	100	876	OR030017.1
Echovirus E11 isolate E11-SEL-LYO-VCMS18-66-72-FRA18 VP1 gene, partial cds	Echovirus E11	34.2	34.2	0.68	238	100	876	OR030016.1
Echovirus E11 isolate E11-PLA-LYO-VPLA18-57-61-FRA18 VP1 gene, partial cds	Echovirus E11	34.2	34.2	0.68	238	100	876	OR030015.1
Echovirus E11 isolate E11-LCR-LYO-VLCR18-29-81-FRA18 VP1 gene, partial cds	Echovirus E11	34.2	34.2	0.68	238	100	876	OR030014.1
Echovirus E11 isolate E11-LCR-LYO-VLCR18-29-18-FRA18 VP1 gene, partial cds	Echovirus E11	34.2	34.2	0.68	238	100	876	OR030013.1
Echovirus E11 isolate E11-LCR-LYO-VLCR18-25-95-FRA18 VP1 gene, partial cds	Echovirus E11	34.2	34.2	0.68	238	100	876	OR030011.1
Echovirus E11 isolate E11-LCR-LYO-VLCR18-25-71-FRA18 VP1 gene, partial cds	Echovirus E11	34.2	34.2	0.68	238	100	876	OR030010.1
Echovirus E11 isolate E11-LCR-LYO-VLCR18-23-31-FRA18 VP1 gene, partial cds	Echovirus E11	34.2	34.2	0.68	238	100	876	OR030009.1
Echovirus E11 isolate E11-LCR-LYO-VLCR18-22-11-FRA18 VP1 gene, partial cds	Echovirus E11	34.2	34.2	0.68	238	100	876	OR030008.1
Echovirus E11 isolate E11-ANP-LYO-VRES18-82-36-FRA18 VP1 gene, partial cds	Echovirus E11	34.2	34.2	0.68	238	100	876	OR030006.1
Echovirus E11 isolate E11-LCR-LYO-VLCR18-16-43-FRA18 VP1 gene, partial cds	Echovirus E11	34.2	34.2	0.68	238	100	876	OR030005.1
Echovirus E11 isolate E11-SEL-ROU19-E0-167-FRA18 VP1 gene, partial cds	Echovirus E11	34.2	34.2	0.68	238	100	876	OR030004.1
Echovirus E11 isolate E11-LCR-LYO-VLCR19-22-63-FRA19 VP1 gene, partial cds	Echovirus E11	34.2	34.2	0.68	238	100	876	OR030001.1
Echovirus E11 isolate E11-SEL-ROU-22-E1-64-FRA22 VP1 gene, partial cds	Echovirus E11	34.2	34.2	0.68	238	100	876	OR029995.1
Echovirus E11 isolate E11-LCR-ROU-22-E0-969-FRA22 VP1 gene, partial cds	Echovirus E11	34.2	34.2	0.68	238	100	876	OR029993.1
Echovirus E11 isolate E11-LCR-ROU-22-E0-754-FRA22 VP1 gene, partial cds	Echovirus E11	34.2	34.2	0.68	238	100	876	OR029992.1
Echovirus E11 isolate E11-SEL-ROU-22-E0-657-FRA22 VP1 gene, partial cds	Echovirus E11	34.2	34.2	0.68	238	100	876	OR029991.1
Echovirus E11 isolate E11-SEL-ROU-22-E0-409-FRA22 VP1 gene, partial cds	Echovirus E11	34.2	34.2	0.68	238	100	876	OR029989.1
Echovirus E11 isolate E11S-LCR-LYO-VLCR-22-42-25-FRA22 VP1 gene, partial cds	Echovirus E11	34.2	34.2	0.68	238	100	876	OR029987.1
Echovirus E11 isolate E11-SEL-LYO-VCMS-22-114-88-FRA22 VP1 gene, partial cds	Echovirus E11	34.2	34.2	0.68	238	100	876	OR029986.1
Echovirus E11 isolate E11-ANP-LYO-VRES22-432-95-FRA22 VP1 gene, partial cds	Echovirus E11	34.2	34.2	0.68	238	100	876	OR029985.1
Echovirus E11 isolate E11S-ANP-LYO-VRES22-413-62-FRA22 VP1 gene, partial cds	Echovirus E11	34.2	34.2	0.68	238	100	876	OR029983.1
Echovirus E11 isolate E11-ANP-LYO-VRES22-409-34-FRA22 VP1 gene, partial cds	Echovirus E11	34.2	34.2	0.68	238	100	876	OR029982.1
Echovirus E11 isolate E11-LCR-LYO-VLCR22-35-94-FRA22 VP1 gene, partial cds	Echovirus E11	34.2	34.2	0.68	238	100	876	OR029981.1
Echovirus E11 isolate E11S-NG-LYO-VRES22-355-44-FRA22 VP1 gene, partial cds	Echovirus E11	34.2	34.2	0.68	238	100	876	OR029979.1
Echovirus E11 isolate E11-SER-ROU-23-E0-394-FRA22 VP1 gene, partial cds	Echovirus E11	34.2	34.2	0.68	238	100	876	OQ927997.1
Echovirus E11 isolate E11-SER-NECK-22-E1-87-FRA22 VP1 gene, partial cds	Echovirus E11	34.2	34.2	0.68	238	100	876	OQ927995.1
Echovirus E11 isolate E11-SER-NECK-23-E0-407-FRA22 VP1 gene, partial cds	Echovirus E11	34.2	34.2	0.68	238	100	876	OQ927994.1
Echovirus E11 isolate E11-LCR-NECK-23-E0-57-FRA23 VP1 gene, partial cds	Echovirus E11	34.2	34.2	0.68	238	100	876	OQ927993.1
Echovirus E11 isolate 452-CSF/ECHO11/RUS/Omsk/2013 polyprotein gene, partial cds	Echovirus E11	34.2	34.2	0.68	238	100	909	KU133653.1
Echovirus E11 isolate 446-CSF/ECHO11/RUS/Omsk/2013 polyprotein gene, partial cds	Echovirus E11	34.2	34.2	0.68	238	100	863	KU133649.1
Echovirus E11 isolate 445-CSF/ECHO11/RUS/Omsk/2013 polyprotein gene, partial cds	Echovirus E11	34.2	34.2	0.68	238	100	894	KU133648.1
Echovirus E11 isolate 443-CSF/ECHO11/RUS/Omsk/2013 polyprotein gene, partial cds	Echovirus E11	34.2	34.2	0.68	238	100	894	KU133647.1
Echovirus E11 isolate 430-CSF/ECHO11/RUS/Omsk/2013 polyprotein gene, partial cds	Echovirus E11	34.2	34.2	0.68	238	100	915	KU133643.1
Echovirus E11 isolate 419-CSF/ECHO11/RUS/Omsk/2013 polyprotein gene, partial cds	Echovirus E11	34.2	34.2	0.68	238	100	902	KU133639.1
Echovirus E11 isolate 412-CSF/ECHO11/RUS/Omsk/2013 polyprotein gene, partial cds	Echovirus E11	34.2	34.2	0.68	238	100	900	KU133637.1
Echovirus E11 isolate 404-CSF/ECHO11/RUS/Omsk/2013 polyprotein gene, partial cds	Echovirus E11	34.2	34.2	0.68	238	100	879	KU133632.1
Echovirus E11 isolate 402-CSF/ECHO11/RUS/Omsk/2013 polyprotein gene, partial cds	Echovirus E11	34.2	34.2	0.68	238	100	976	KU133630.1
Echovirus E11 isolate 400-CSF/ECHO11/RUS/Omsk/2013 polyprotein gene, partial cds	Echovirus E11	34.2	34.2	0.68	238	100	976	KU133629.1
Echovirus E11 isolate 395-CSF/ECHO11/RUS/Omsk/2013 polyprotein gene, partial cds	Echovirus E11	34.2	34.2	0.68	238	100	945	KU133627.1
Echovirus E11 isolate 394-CSF/ECHO11/RUS/Omsk/2013 polyprotein gene, partial cds	Echovirus E11	34.2	34.2	0.68	238	100	970	KU133626.1
Echovirus E11 isolate 381-CSF/ECHO11/RUS/Omsk/2013 polyprotein gene, partial cds	Echovirus E11	34.2	34.2	0.68	238	100	967	KU133619.1
Echovirus E11 isolate 380-CSF/ECHO11/RUS/Omsk/2013 polyprotein gene, partial cds	Echovirus E11	34.2	34.2	0.68	238	100	964	KU133618.1
Echovirus E11 isolate 377-CSF/ECHO11/RUS/Omsk/2013 polyprotein gene, partial cds	Echovirus E11	34.2	34.2	0.68	238	100	984	KU133617.1
Echovirus E11 isolate 376-CSF/ECHO11/RUS/Omsk/2013 polyprotein gene, partial cds	Echovirus E11	34.2	34.2	0.68	238	100	981	KU133616.1
Echovirus E11 isolate 318-CSF/ECHO11/RUS/Omsk/2012 polyprotein gene, partial cds	Echovirus E11	34.2	34.2	0.68	238	100	970	KU133601.1
Echovirus E11 isolate 282-CSF/ECHO11/RUS/Omsk/2012 polyprotein gene, partial cds	Echovirus E11	34.2	34.2	0.68	238	100	964	KU133586.1
Echovirus E11 isolate 279-CSF/ECHO11/RUS/Omsk/2012 polyprotein gene, partial cds	Echovirus E11	34.2	34.2	0.68	238	100	970	KU133585.1
Octopus vulgaris genome assembly, chromosome: 21	Octopus vulgaris	34.2	34.2	0.68	238	100	46966041	OX597834.1
Echovirus E11 isolate E11/USA/11N9/2014, complete genome	Echovirus E11	34.2	34.2	0.68	238	100	7413	OQ842426.1
Echovirus E11 isolate E11/USA/11M9/2014, complete genome	Echovirus E11	34.2	34.2	0.68	238	100	7412	OQ842425.1
Echovirus E11 strain E11-WH/001/2019, complete genome	Echovirus E11	34.2	34.2	0.68	238	100	7273	OP764694.1
Epirrita christyi genome assembly, chromosome: 16	Epirrita christyi	34.2	34.2	0.68	238	100	15592185	OX595849.1
Venusia cambrica genome assembly, chromosome: 15	Venusia cambrica	34.2	66.4	0.68	238	100	12731155	OX596049.1
Polia nebulosa genome assembly, chromosome: 7	Polia nebulosa	34.2	34.2	0.68	238	100	34527590	OX589594.1
Pollachius pollachius genome assembly, chromosome: 3	Pollachius pollachius	34.2	34.2	0.68	238	100	52336620	OX465126.1
Balaenoptera acutorostrata genome assembly, chromosome: 19	Balaenoptera acutorostrata	34.2	34.2	0.68	238	100	67295222	OX465369.1
Paenibacillus amylolyticus strain Sample9_7 chromosome, complete genome	Paenibacillus amylolyticus	34.2	34.2	0.68	238	100	6824844	CP121451.1
Gossypium hirsutum cultivar 06G415 chloroplast, complete genome	Gossypium hirsutum	34.2	34.2	0.68	238	100	161093	MK792871.1
Gossypium hirsutum cultivar zhongzhimian GD89 chloroplast, complete genome	Gossypium hirsutum	34.2	34.2	0.68	238	100	161037	MK792864.1
Gossypium hirsutum cultivar zhong053 chloroplast, complete genome	Gossypium hirsutum	34.2	34.2	0.68	238	100	160941	MK792863.1
Gossypium hirsutum cultivar yumian1 chloroplast, complete genome	Gossypium hirsutum	34.2	34.2	0.68	238	100	160731	MK792862.1
Gossypium hirsutum cultivar youLU272 chloroplast, complete genome	Gossypium hirsutum	34.2	34.2	0.68	238	100	161037	MK792861.1
Gossypium hirsutum cultivar yanmian48 chloroplast, complete genome	Gossypium hirsutum	34.2	34.2	0.68	238	100	160623	MK792860.1
Gossypium hirsutum cultivar xuzhou209 chloroplast, complete genome	Gossypium hirsutum	34.2	34.2	0.68	238	100	160315	MK792859.1
Gossypium hirsutum cultivar xinluzhong19 chloroplast, complete genome	Gossypium hirsutum	34.2	34.2	0.68	238	100	160593	MK792858.1
Gossypium hirsutum cultivar xinluzhong10 chloroplast, complete genome	Gossypium hirsutum	34.2	34.2	0.68	238	100	161067	MK792857.1
Gossypium hirsutum cultivar xinluzhong9 (1318136-160) chloroplast, complete genome	Gossypium hirsutum	34.2	34.2	0.68	238	100	161366	MK792856.1
Gossypium hirsutum cultivar xinluzhong7 chloroplast, complete genome	Gossypium hirsutum	34.2	34.2	0.68	238	100	160823	MK792855.1
Gossypium hirsutum cultivar sumian5 chloroplast, complete genome	Gossypium hirsutum	34.2	34.2	0.68	238	100	160728	MK792854.1
Gossypium hirsutum cultivar sizimian4 chloroplast, complete genome	Gossypium hirsutum	34.2	34.2	0.68	238	100	160933	MK792853.1
Gossypium hirsutum cultivar simian4 chloroplast, complete genome	Gossypium hirsutum	34.2	34.2	0.68	238	100	160723	MK792852.1
Gossypium hirsutum cultivar shan401 chloroplast, complete genome	Gossypium hirsutum	34.2	34.2	0.68	238	100	161065	MK792851.1
Gossypium hirsutum cultivar lumianyan21 chloroplast, complete genome	Gossypium hirsutum	34.2	34.2	0.68	238	100	160887	MK792850.1
Gossypium hirsutum cultivar liaomian10 chloroplast, complete genome	Gossypium hirsutum	34.2	34.2	0.68	238	100	161250	MK792849.1
Gossypium hirsutum cultivar Jan-86 chloroplast, complete genome	Gossypium hirsutum	34.2	34.2	0.68	238	100	160956	MK792848.1
Gossypium hirsutum cultivar humian204 chloroplast, complete genome	Gossypium hirsutum	34.2	34.2	0.68	238	100	160906	MK792847.1
Gossypium hirsutum cultivar hanmian802 chloroplast, complete genome	Gossypium hirsutum	34.2	34.2	0.68	238	100	160823	MK792846.1
Gossypium hirsutum cultivar guokang12 (GK12) chloroplast, complete genome	Gossypium hirsutum	34.2	34.2	0.68	238	100	161048	MK792845.1
Gossypium hirsutum cultivar guangyedaizimian chloroplast, complete genome	Gossypium hirsutum	34.2	34.2	0.68	238	100	163142	MK792844.1
Gossypium hirsutum cultivar gaochanbukangchong RRM chloroplast, complete genome	Gossypium hirsutum	34.2	34.2	0.68	238	100	161008	MK792843.1
Gossypium hirsutum cultivar emian12(4947) chloroplast, complete genome	Gossypium hirsutum	34.2	34.2	0.68	238	100	160718	MK792842.1
Gossypium hirsutum cultivar ekangmian7 chloroplast, complete genome	Gossypium hirsutum	34.2	34.2	0.68	238	100	161145	MK792841.1
Gossypium hirsutum cultivar difenmian168 chloroplast, complete genome	Gossypium hirsutum	34.2	34.2	0.68	238	100	160714	MK792840.1
Gossypium hirsutum cultivar CJL-233 chloroplast, complete genome	Gossypium hirsutum	34.2	34.2	0.68	238	100	160634	MK792839.1
Gossypium hirsutum cultivar chuanmian45 chloroplast, complete genome	Gossypium hirsutum	34.2	34.2	0.68	238	100	160870	MK792838.1
Gossypium hirsutum cultivar antongSP21 chloroplast, complete genome	Gossypium hirsutum	34.2	34.2	0.68	238	100	160710	MK792837.1
Asteroscopus sphinx genome assembly, chromosome: 15	Asteroscopus sphinx	34.2	34.2	0.68	238	100	28113628	OX453016.1
Gossypium hirsutum voucher L_guewhite chloroplast, complete genome	Gossypium hirsutum	34.2	34.2	0.68	238	100	160278	MZ391813.1
Gossypium hirsutum voucher L_guegreen chloroplast, complete genome	Gossypium hirsutum	34.2	34.2	0.68	238	100	160278	MZ391812.1
Gossypium hirsutum voucher L_oaxwhite chloroplast, complete genome	Gossypium hirsutum	34.2	34.2	0.68	238	100	160295	MZ391811.1
Gossypium hirsutum voucher L_guebrown chloroplast, complete genome	Gossypium hirsutum	34.2	34.2	0.68	238	100	160273	MZ391810.1
Gossypium hirsutum voucher L_oaxgreen chloroplast, complete genome	Gossypium hirsutum	34.2	34.2	0.68	238	100	160278	MZ391809.1
Gossypium hirsutum voucher L_oaxbrown5 chloroplast, complete genome	Gossypium hirsutum	34.2	34.2	0.68	238	100	160296	MZ391808.1
Gossypium hirsutum voucher L_oaxbrown4 chloroplast, complete genome	Gossypium hirsutum	34.2	34.2	0.68	238	100	160296	MZ391807.1
Gossypium hirsutum voucher L_oaxbrown3 chloroplast, complete genome	Gossypium hirsutum	34.2	34.2	0.68	238	100	160296	MZ391806.1
Gossypium hirsutum voucher L_oaxbrown2 chloroplast, complete genome	Gossypium hirsutum	34.2	34.2	0.68	238	100	160296	MZ391805.1
Gossypium hirsutum voucher L_oaxbrown1 chloroplast, complete genome	Gossypium hirsutum	34.2	34.2	0.68	238	100	160307	MZ391804.1
Gossypium hirsutum voucher W_banderasbay chloroplast, complete genome	Gossypium hirsutum	34.2	34.2	0.68	238	100	160305	MZ391803.1
Gossypium hirsutum voucher W_yucatan5 chloroplast, complete genome	Gossypium hirsutum	34.2	34.2	0.68	238	100	160288	MZ391802.1
Gossypium hirsutum voucher W_yucatan4 chloroplast, complete genome	Gossypium hirsutum	34.2	34.2	0.68	238	100	160294	MZ391801.1
Gossypium hirsutum voucher W_yucatan3 chloroplast, complete genome	Gossypium hirsutum	34.2	34.2	0.68	238	100	160294	MZ391800.1
Gossypium hirsutum voucher W_yucatan2 chloroplast, complete genome	Gossypium hirsutum	34.2	34.2	0.68	238	100	160282	MZ391799.1
Gossypium hirsutum voucher W_yucatan1 chloroplast, complete genome	Gossypium hirsutum	34.2	34.2	0.68	238	100	160281	MZ391798.1
Echovirus E11 isolate SWG9B/SD/CHN/2018 VP1 gene, partial cds	Echovirus E11	34.2	34.2	0.68	238	100	876	OP759637.1
Echovirus E11 isolate SWG8B/SD/CHN/2018 VP1 gene, partial cds	Echovirus E11	34.2	34.2	0.68	238	100	876	OP759636.1
Echovirus E11 isolate SWG5B/SD/CHN/2018 VP1 gene, partial cds	Echovirus E11	34.2	34.2	0.68	238	100	876	OP759635.1
Echovirus E11 isolate SWG12A/SD/CHN/2019 VP1 gene, partial cds	Echovirus E11	34.2	34.2	0.68	238	100	876	OP759634.1
Echovirus E11 isolate SWG15B/SD/CHN/2019 VP1 gene, partial cds	Echovirus E11	34.2	34.2	0.68	238	100	876	OP759633.1
Echovirus E11 isolate SWG14B/SD/CHN/2019 VP1 gene, partial cds	Echovirus E11	34.2	34.2	0.68	238	100	876	OP759632.1
Echovirus E11 isolate SWG13B/SD/CHN/2019 VP1 gene, partial cds	Echovirus E11	34.2	34.2	0.68	238	100	876	OP759631.1
Echovirus E11 isolate SWG12B/SD/CHN/2019 VP1 gene, partial cds	Echovirus E11	34.2	34.2	0.68	238	100	876	OP759630.1
Echovirus E11 isolate SWG11B/SD/CHN/2019 VP1 gene, partial cds	Echovirus E11	34.2	34.2	0.68	238	100	876	OP759629.1
Echovirus E11 isolate SWG10B/SD/CHN/2019 VP1 gene, partial cds	Echovirus E11	34.2	34.2	0.68	238	100	876	OP759628.1
Echovirus E11 isolate SWG9A/SD/CHN/2018 VP1 gene, partial cds	Echovirus E11	34.2	34.2	0.68	238	100	876	OP759627.1
Echovirus E11 isolate SWG14A/SD/CHN/2019 VP1 gene, partial cds	Echovirus E11	34.2	34.2	0.68	238	100	876	OP759625.1
Echovirus E11 isolate JNG19281/SD/CHN VP1 gene, partial cds	Echovirus E11	34.2	34.2	0.68	238	100	876	OP759624.1
Echovirus E11 isolate JNG19280/SD/CHN VP1 gene, partial cds	Echovirus E11	34.2	34.2	0.68	238	100	876	OP759623.1
Echovirus E11 isolate JNG19278/SD/CHN VP1 gene, partial cds	Echovirus E11	34.2	34.2	0.68	238	100	876	OP759622.1
Echovirus E11 isolate JNG19275/SD/CHN VP1 gene, partial cds	Echovirus E11	34.2	34.2	0.68	238	100	876	OP759621.1
Echovirus E11 isolate JNG19274/SD/CHN VP1 gene, partial cds	Echovirus E11	34.2	34.2	0.68	238	100	876	OP759620.1
Echovirus E11 isolate JNG19269/SD/CHN VP1 gene, partial cds	Echovirus E11	34.2	34.2	0.68	238	100	876	OP759619.1
Echovirus E11 isolate JNG19266/SD/CHN VP1 gene, partial cds	Echovirus E11	34.2	34.2	0.68	238	100	876	OP759618.1
Echovirus E11 isolate JNG19264/SD/CHN VP1 gene, partial cds	Echovirus E11	34.2	34.2	0.68	238	100	876	OP759617.1
Echovirus E11 isolate JNG19260/SD/CHN VP1 gene, partial cds	Echovirus E11	34.2	34.2	0.68	238	100	876	OP759615.1
Echovirus E11 isolate JNG19259/SD/CHN VP1 gene, partial cds	Echovirus E11	34.2	34.2	0.68	238	100	876	OP759614.1
Echovirus E11 isolate JNG19258/SD/CHN VP1 gene, partial cds	Echovirus E11	34.2	34.2	0.68	238	100	876	OP759613.1
Echovirus E11 isolate JNG19251/SD/CHN VP1 gene, partial cds	Echovirus E11	34.2	34.2	0.68	238	100	876	OP759612.1
Echovirus E11 isolate JNG19250/SD/CHN VP1 gene, partial cds	Echovirus E11	34.2	34.2	0.68	238	100	876	OP759611.1
Echovirus E11 isolate JNG19248/SD/CHN VP1 gene, partial cds	Echovirus E11	34.2	34.2	0.68	238	100	876	OP759610.1
Echovirus E11 isolate JNG19245/SD/CHN VP1 gene, partial cds	Echovirus E11	34.2	34.2	0.68	238	100	876	OP759609.1
Echovirus E11 isolate JNG19244/SD/CHN VP1 gene, partial cds	Echovirus E11	34.2	34.2	0.68	238	100	876	OP759608.1
Echovirus E11 isolate JNG19241/SD/CHN VP1 gene, partial cds	Echovirus E11	34.2	34.2	0.68	238	100	876	OP759607.1
Echovirus E11 isolate JNG19238/SD/CHN VP1 gene, partial cds	Echovirus E11	34.2	34.2	0.68	238	100	876	OP759606.1
Echovirus E11 isolate JNG19237/SD/CHN VP1 gene, partial cds	Echovirus E11	34.2	34.2	0.68	238	100	876	OP759605.1
Echovirus E11 isolate JNG19180/SD/CHN VP1 gene, partial cds	Echovirus E11	34.2	34.2	0.68	238	100	876	OP759604.1
Echovirus E11 isolate JNG19178/SD/CHN VP1 gene, partial cds	Echovirus E11	34.2	34.2	0.68	238	100	876	OP759602.1
Echovirus E11 isolate JNG19175/SD/CHN VP1 gene, partial cds	Echovirus E11	34.2	34.2	0.68	238	100	876	OP759600.1
Echovirus E11 isolate JNG19174/SD/CHN VP1 gene, partial cds	Echovirus E11	34.2	34.2	0.68	238	100	876	OP759599.1
Echovirus E11 isolate JNG19173/SD/CHN VP1 gene, partial cds	Echovirus E11	34.2	34.2	0.68	238	100	876	OP759598.1
Echovirus E11 isolate JNG19172/SD/CHN VP1 gene, partial cds	Echovirus E11	34.2	34.2	0.68	238	100	876	OP759597.1
Echovirus E11 isolate JNG19168/SD/CHN VP1 gene, partial cds	Echovirus E11	34.2	34.2	0.68	238	100	876	OP759594.1
Echovirus E11 isolate JNG19167/SD/CHN VP1 gene, partial cds	Echovirus E11	34.2	34.2	0.68	238	100	876	OP759593.1
Echovirus E11 isolate JNG19162/SD/CHN VP1 gene, partial cds	Echovirus E11	34.2	34.2	0.68	238	100	876	OP759592.1
Echovirus E11 isolate JNG19161/SD/CHN VP1 gene, partial cds	Echovirus E11	34.2	34.2	0.68	238	100	876	OP759591.1
Echovirus E11 isolate JNG19155/SD/CHN VP1 gene, partial cds	Echovirus E11	34.2	34.2	0.68	238	100	876	OP759589.1
Echovirus E11 isolate JNG19153/SD/CHN VP1 gene, partial cds	Echovirus E11	34.2	34.2	0.68	238	100	876	OP759587.1
Echovirus E11 isolate JNG19151/SD/CHN VP1 gene, partial cds	Echovirus E11	34.2	34.2	0.68	238	100	876	OP759586.1
Echovirus E11 isolate JNG19150/SD/CHN VP1 gene, partial cds	Echovirus E11	34.2	34.2	0.68	238	100	876	OP759585.1
Echovirus E11 isolate JNG19149/SD/CHN VP1 gene, partial cds	Echovirus E11	34.2	34.2	0.68	238	100	876	OP759584.1
Echovirus E11 isolate JNG19148/SD/CHN VP1 gene, partial cds	Echovirus E11	34.2	34.2	0.68	238	100	876	OP759583.1
Echovirus E11 isolate JNG19147/SD/CHN VP1 gene, partial cds	Echovirus E11	34.2	34.2	0.68	238	100	876	OP759582.1
Echovirus E11 isolate JNG19145/SD/CHN VP1 gene, partial cds	Echovirus E11	34.2	34.2	0.68	238	100	876	OP759581.1
Echovirus E11 isolate JNG19143/SD/CHN VP1 gene, partial cds	Echovirus E11	34.2	34.2	0.68	238	100	876	OP759580.1
Echovirus E11 isolate JNG19142/SD/CHN VP1 gene, partial cds	Echovirus E11	34.2	34.2	0.68	238	100	876	OP759579.1
Echovirus E11 isolate JNG19139/SD/CHN VP1 gene, partial cds	Echovirus E11	34.2	34.2	0.68	238	100	876	OP759578.1
Echovirus E11 isolate JNG19138/SD/CHN VP1 gene, partial cds	Echovirus E11	34.2	34.2	0.68	238	100	876	OP759577.1
Echovirus E11 isolate JNG19136/SD/CHN VP1 gene, partial cds	Echovirus E11	34.2	34.2	0.68	238	100	876	OP759576.1
Echovirus E11 isolate JNG19134/SD/CHN VP1 gene, partial cds	Echovirus E11	34.2	34.2	0.68	238	100	876	OP759575.1
Echovirus E11 isolate JNG19126/SD/CHN VP1 gene, partial cds	Echovirus E11	34.2	34.2	0.68	238	100	876	OP759574.1
Echovirus E11 isolate JNG19125/SD/CHN VP1 gene, partial cds	Echovirus E11	34.2	34.2	0.68	238	100	876	OP759573.1
Echovirus E11 isolate JNG19123/SD/CHN VP1 gene, partial cds	Echovirus E11	34.2	34.2	0.68	238	100	876	OP759572.1
Echovirus E11 isolate JNG19120/SD/CHN VP1 gene, partial cds	Echovirus E11	34.2	34.2	0.68	238	100	876	OP759571.1
Echovirus E11 isolate JNG19118/SD/CHN VP1 gene, partial cds	Echovirus E11	34.2	34.2	0.68	238	100	876	OP759570.1
Echovirus E11 isolate JNG19105/SD/CHN VP1 gene, partial cds	Echovirus E11	34.2	34.2	0.68	238	100	876	OP759569.1
Echovirus E11 isolate JNG19104/SD/CHN VP1 gene, partial cds	Echovirus E11	34.2	34.2	0.68	238	100	876	OP759568.1
Echovirus E11 isolate JNG19102/SD/CHN VP1 gene, partial cds	Echovirus E11	34.2	34.2	0.68	238	100	876	OP759567.1
Echovirus E11 isolate JNG19098/SD/CHN VP1 gene, partial cds	Echovirus E11	34.2	34.2	0.68	238	100	876	OP759566.1
Echovirus E11 isolate JNG19096/SD/CHN VP1 gene, partial cds	Echovirus E11	34.2	34.2	0.68	238	100	876	OP759565.1
Echovirus E11 isolate JNG19086/SD/CHN VP1 gene, partial cds	Echovirus E11	34.2	34.2	0.68	238	100	876	OP759564.1
Echovirus E11 isolate JNG19085/SD/CHN VP1 gene, partial cds	Echovirus E11	34.2	34.2	0.68	238	100	876	OP759563.1
Echovirus E11 isolate JNG18264/SD/CHN VP1 gene, partial cds	Echovirus E11	34.2	34.2	0.68	238	100	876	OP759562.1
Echovirus E11 isolate JNG18261/SD/CHN VP1 gene, partial cds	Echovirus E11	34.2	34.2	0.68	238	100	876	OP759561.1
Echovirus E11 isolate JNG18260/SD/CHN VP1 gene, partial cds	Echovirus E11	34.2	34.2	0.68	238	100	876	OP759560.1
Echovirus E11 isolate JNG18259/SD/CHN VP1 gene, partial cds	Echovirus E11	34.2	34.2	0.68	238	100	876	OP759559.1
Echovirus E11 isolate JNG18258/SD/CHN VP1 gene, partial cds	Echovirus E11	34.2	34.2	0.68	238	100	876	OP759558.1
Echovirus E11 isolate JNG18257/SD/CHN VP1 gene, partial cds	Echovirus E11	34.2	34.2	0.68	238	100	876	OP759557.1
Echovirus E11 isolate JNG18253/SD/CHN VP1 gene, partial cds	Echovirus E11	34.2	34.2	0.68	238	100	876	OP759556.1
Echovirus E11 isolate JNG18252/SD/CHN VP1 gene, partial cds	Echovirus E11	34.2	34.2	0.68	238	100	876	OP759555.1
Echovirus E11 isolate JNG18229/SD/CHN VP1 gene, partial cds	Echovirus E11	34.2	34.2	0.68	238	100	876	OP759553.1
Echovirus E11 isolate JNG18228/SD/CHN VP1 gene, partial cds	Echovirus E11	34.2	34.2	0.68	238	100	876	OP759552.1
Echovirus E11 isolate JNG18206/SD/CHN VP1 gene, partial cds	Echovirus E11	34.2	34.2	0.68	238	100	876	OP759551.1
Echovirus E11 isolate JNG18204/SD/CHN VP1 gene, partial cds	Echovirus E11	34.2	34.2	0.68	238	100	876	OP759550.1
Echovirus E11 isolate JNG18203/SD/CHN VP1 gene, partial cds	Echovirus E11	34.2	34.2	0.68	238	100	876	OP759549.1
Echovirus E11 isolate JNG18202/SD/CHN VP1 gene, partial cds	Echovirus E11	34.2	34.2	0.68	238	100	876	OP759548.1
Echovirus E11 isolate JNG18201/SD/CHN VP1 gene, partial cds	Echovirus E11	34.2	34.2	0.68	238	100	876	OP759547.1
Echovirus E11 isolate JNG18193/SD/CHN VP1 gene, partial cds	Echovirus E11	34.2	34.2	0.68	238	100	876	OP759545.1
Echovirus E11 isolate JNG18191/SD/CHN VP1 gene, partial cds	Echovirus E11	34.2	34.2	0.68	238	100	876	OP759544.1
Echovirus E11 isolate JNG18185/SD/CHN VP1 gene, partial cds	Echovirus E11	34.2	34.2	0.68	238	100	876	OP759543.1
Echovirus E11 isolate NG18181/SD/CHN VP1 gene, partial cds	Echovirus E11	34.2	34.2	0.68	238	100	876	OP759542.1
Echovirus E11 isolate EchoE11_Han2020 polyprotein gene, complete cds	Echovirus E11	34.2	34.2	0.68	238	100	7417	ON380663.1
Echovirus E11 VP1 gene for VP1 protein, partial cds, isolate: Se104/Fukushima/JPN/2014	Echovirus E11	34.2	34.2	0.68	238	100	876	LC062788.1
Echovirus E11 VP1 gene for VP1 protein, partial cds, isolate: Se86/Fukushima/JPN/2014	Echovirus E11	34.2	34.2	0.68	238	100	876	LC062781.1
Echovirus E11 VP1 gene for VP1 protein, partial cds, isolate: Se82/Fukushima/JPN/2014	Echovirus E11	34.2	34.2	0.68	238	100	876	LC062780.1
Echovirus E11 VP1 gene for VP1 protein, partial cds, isolate: Se77/Fukushima/JPN/2014	Echovirus E11	34.2	34.2	0.68	238	100	876	LC062778.1
Echovirus E11 VP1 gene for VP1 protein, partial cds, isolate: Se76/Fukushima/JPN/2014	Echovirus E11	34.2	34.2	0.68	238	100	876	LC062777.1
Echovirus E11 VP1 gene for VP1 protein, partial cds, isolate: Se75/Fukushima/JPN/2014	Echovirus E11	34.2	34.2	0.68	238	100	876	LC062776.1
Echovirus E11 VP1 gene for VP1 protein, partial cds, isolate: Se72/Fukushima/JPN/2014	Echovirus E11	34.2	34.2	0.68	238	100	876	LC062775.1
Echovirus E11 VP1 gene for VP1 protein, partial cds, isolate: Se71/Fukushima/JPN/2014	Echovirus E11	34.2	34.2	0.68	238	100	876	LC062774.1
Echovirus E11 VP1 gene for VP1 protein, partial cds, isolate: Se70/Fukushima/JPN/2014	Echovirus E11	34.2	34.2	0.68	238	100	876	LC062773.1
Echovirus E11 VP1 gene for VP1 protein, partial cds, isolate: Se69/Fukushima/JPN/2014	Echovirus E11	34.2	34.2	0.68	238	100	876	LC062772.1
Echovirus E11 VP1 gene for VP1 protein, partial cds, isolate: Se67/Fukushima/JPN/2014	Echovirus E11	34.2	34.2	0.68	238	100	876	LC062771.1
Echovirus E11 VP1 gene for VP1 protein, partial cds, isolate: Se64/Fukushima/JPN/2014	Echovirus E11	34.2	34.2	0.68	238	100	876	LC062770.1
Echovirus E11 VP1 gene for VP1 protein, partial cds, isolate: Se63/Fukushima/JPN/2014	Echovirus E11	34.2	34.2	0.68	238	100	876	LC062769.1
Echovirus E11 VP1 gene for VP1 protein, partial cds, isolate: Se58/Fukushima/JPN/2014	Echovirus E11	34.2	34.2	0.68	238	100	876	LC062768.1
Echovirus E11 VP1 gene for VP1 protein, partial cds, isolate: Se44/Fukushima/JPN/2014	Echovirus E11	34.2	34.2	0.68	238	100	876	LC062758.1
Echovirus E11 VP1 gene for VP1 protein, partial cds, isolate: Se38/Fukushima/JPN/2014	Echovirus E11	34.2	34.2	0.68	238	100	876	LC062753.1
Echovirus E11 VP1 gene for VP1 protein, partial cds, isolate: Se37/Fukushima/JPN/2014	Echovirus E11	34.2	34.2	0.68	238	100	876	LC062752.1
Echovirus E11 VP1 gene for VP1 protein, partial cds, isolate: Se33/Fukushima/JPN/2014	Echovirus E11	34.2	34.2	0.68	238	100	876	LC062749.1
Echovirus E11 VP1 gene for VP1 protein, partial cds, isolate: Se32/Fukushima/JPN/2014	Echovirus E11	34.2	34.2	0.68	238	100	876	LC062748.1
Echovirus E11 VP1 gene for VP1 protein, partial cds, isolate: Se31/Fukushima/JPN/2014	Echovirus E11	34.2	34.2	0.68	238	100	876	LC062747.1
Echovirus E11 VP1 gene for VP1 protein, partial cds, isolate: Se26/Fukushima/JPN/2014	Echovirus E11	34.2	34.2	0.68	238	100	876	LC062745.1
Echovirus E11 VP1 gene for VP1 protein, partial cds, isolate: Se25/Fukushima/JPN/2014	Echovirus E11	34.2	34.2	0.68	238	100	876	LC062744.1
Echovirus E11 VP1 gene for VP1 protein, partial cds, isolate: Se24/Fukushima/JPN/2014	Echovirus E11	34.2	34.2	0.68	238	100	876	LC062743.1
Echovirus E11 VP1 gene for VP1 protein, partial cds, isolate: Se21/Fukushima/JPN/2014	Echovirus E11	34.2	34.2	0.68	238	100	876	LC062740.1
Echovirus E11 VP1 gene for VP1 protein, partial cds, isolate: Se15/Fukushima/JPN/2014	Echovirus E11	34.2	34.2	0.68	238	100	876	LC062735.1
Betta splendens genome assembly, chromosome: 5	Betta splendens	34.2	34.2	0.68	238	100	20509678	LR132018.3
Cetonia aurata genome assembly, chromosome: 2	Cetonia aurata	34.2	34.2	0.84	238	95.24	69218786	OX421883.1
Thespesia lampas chloroplast, complete genome	Thespesia lampas	34.2	34.2	0.68	238	100	160947	NC_070217.1
Sympetrum striolatum genome assembly, chromosome: X	Sympetrum striolatum	34.2	34.2	0.68	238	100	98047056	OX388352.1
Athripsodes cinereus genome assembly, chromosome: 14	Athripsodes cinereus	34.2	34.2	0.68	238	100	26508046	OX388318.1
Ascidia mentula genome assembly, chromosome: 7	Ascidia mentula	34.2	34.2	0.68	238	100	19871177	OX387203.1
PREDICTED: Gossypium raimondii photosystem I assembly protein Ycf4-like (LOC128037732), mRNA	Gossypium raimondii	34.2	34.2	0.68	238	100	1573	XM_052627363.1
Gossypium turneri chloroplast, complete genome	Gossypium turneri	34.2	34.2	0.68	238	100	159927	NC_026835.1
Oscarella lobularis genome assembly, chromosome: 3	Oscarella lobularis	34.2	34.2	0.68	238	100	4000095	OX382152.1
Charanyca ferruginea genome assembly, chromosome: 27	Charanyca ferruginea	34.2	34.2	0.68	238	100	17730081	OX376083.1
PREDICTED: Dreissena polymorpha uncharacterized LOC127869587 (LOC127869587), mRNA	Dreissena polymorpha	34.2	34.2	0.68	238	100	9967	XM_052412242.1
Yponomeuta malinellus genome assembly, chromosome: 6	Yponomeuta malinellus	34.2	34.2	0.84	238	95.24	21508572	OX371000.1
Echovirus E11 Se1225/Fukushima/JAN/2019 gene for polyprotein, partial cds, VP1 region	Echovirus E11	34.2	34.2	0.68	238	100	843	LC735011.1
Echovirus E11 Se1223/Fukushima/JAN/2019 gene for polyprotein, partial cds, VP1 region	Echovirus E11	34.2	34.2	0.68	238	100	846	LC735009.1
Echovirus E11 Se1222/Fukushima/JAN/2019 gene for polyprotein, partial cds, VP1 region	Echovirus E11	34.2	34.2	0.68	238	100	399	LC735008.1
Echovirus E11 Se1221/Fukushima/JAN/2019 gene for polyprotein, partial cds, VP1 region	Echovirus E11	34.2	34.2	0.68	238	100	876	LC735007.1
Echovirus E11 Se1220/Fukushima/JAN/2019 gene for polyprotein, partial cds, VP1 region	Echovirus E11	34.2	34.2	0.68	238	100	876	LC735006.1
Echovirus E11 Se1219/Fukushima/JAN/2019 gene for polyprotein, partial cds, VP1 region	Echovirus E11	34.2	34.2	0.68	238	100	843	LC735005.1
Echovirus E11 Se1218/Fukushima/JAN/2019 gene for polyprotein, partial cds, VP1 region	Echovirus E11	34.2	34.2	0.68	238	100	396	LC735004.1
Echovirus E11 Se1216/Fukushima/JAN/2019 gene for polyprotein, partial cds, VP1 region	Echovirus E11	34.2	34.2	0.68	238	100	843	LC735002.1
Echovirus E11 Se1198/Fukushima/JAN/2019 gene for polyprotein, partial cds, VP1 region	Echovirus E11	34.2	34.2	0.68	238	100	399	LC734999.1
Echovirus E11 Se1197/Fukushima/JAN/2019 gene for polyprotein, partial cds, VP1 region	Echovirus E11	34.2	34.2	0.68	238	100	399	LC734998.1
Echovirus E11 Se1195/Fukushima/JAN/2019 gene for polyprotein, partial cds, VP1 region	Echovirus E11	34.2	34.2	0.68	238	100	846	LC734996.1
Echovirus E11 Se1193/Fukushima/JAN/2019 gene for polyprotein, partial cds, VP1 region	Echovirus E11	34.2	34.2	0.68	238	100	405	LC734994.1
Echovirus E11 Se1191/Fukushima/JAN/2019 gene for polyprotein, partial cds, VP1 region	Echovirus E11	34.2	34.2	0.68	238	100	876	LC734992.1
Echovirus E11 Se1190/Fukushima/JAN/2019 gene for polyprotein, partial cds, VP1 region	Echovirus E11	34.2	34.2	0.68	238	100	390	LC734991.1
Echovirus E11 Se1184/Fukushima/JAN/2019 gene for polyprotein, partial cds, VP1 region	Echovirus E11	34.2	34.2	0.68	238	100	846	LC734989.1
Echovirus E11 Se1183/Fukushima/JAN/2019 gene for polyprotein, partial cds, VP1 region	Echovirus E11	34.2	34.2	0.68	238	100	876	LC734988.1
Echovirus E11 Se1182/Fukushima/JAN/2019 gene for polyprotein, partial cds, VP1 region	Echovirus E11	34.2	34.2	0.68	238	100	846	LC734987.1
Echovirus E11 Se1180/Fukushima/JAN/2019 gene for polyprotein, partial cds, VP1 region	Echovirus E11	34.2	34.2	0.68	238	100	792	LC734985.1
Echovirus E11 Se1178/Fukushima/JAN/2019 gene for polyprotein, partial cds, VP1 region	Echovirus E11	34.2	34.2	0.68	238	100	846	LC734984.1
Echovirus E11 Se1176/Fukushima/JAN/2019 gene for polyprotein, partial cds, VP1 region	Echovirus E11	34.2	34.2	0.68	238	100	843	LC734983.1
Echovirus E11 Se1164/Fukushima/JAN/2019 gene for polyprotein, partial cds, VP1 region	Echovirus E11	34.2	34.2	0.68	238	100	606	LC734982.1
Echovirus E11 Se1160/Fukushima/JAN/2019 gene for polyprotein, partial cds, VP1 region	Echovirus E11	34.2	34.2	0.68	238	100	876	LC734981.1
Echovirus E11 gene for polyprotein, partial cds, strain: 20144121-Sapporo-2014	Echovirus E11	34.2	34.2	0.68	238	100	322	LC038064.1
Echovirus E11 gene for polyprotein, partial cds, strain: 20144092-Sapporo-2014	Echovirus E11	34.2	34.2	0.68	238	100	322	LC038060.1
Echovirus E11 gene for polyprotein, partial cds, strain: 20134329-Sapporo-2014	Echovirus E11	34.2	34.2	0.68	238	100	322	LC038051.1
Eudemis profundana genome assembly, chromosome: 6	Eudemis profundana	34.2	34.2	0.68	238	100	27271258	OX344800.1
Barbatula barbatula genome assembly, chromosome: 11	Barbatula barbatula	34.2	34.2	0.68	238	100	24499133	OX344778.1
Euclidia mi genome assembly, chromosome: 16	Euclidia mi	34.2	134	0.68	238	100	73013142	OX123196.2
Echovirus E11 isolate 2019-GDYF-813 VP1 gene, partial cds	Echovirus E11	34.2	34.2	0.68	238	100	876	MZ476930.1
Echovirus E11 isolate 2019-GDYF-732 VP1 gene, partial cds	Echovirus E11	34.2	34.2	0.68	238	100	876	MZ476929.1
Echovirus E11 isolate 2019-GDYF-721 VP1 gene, partial cds	Echovirus E11	34.2	34.2	0.68	238	100	876	MZ476928.1
Echovirus E11 isolate 2019-GDYF-704 VP1 gene, partial cds	Echovirus E11	34.2	34.2	0.68	238	100	876	MZ476927.1
Gossypium herbaceum isolate GPA1alz chromosome 5	Gossypium herbaceum	34.2	34.2	0.68	238	100	95846026	CP106702.1
Gossypium herbaceum isolate Zhongcao1 chromosome 7	Gossypium herbaceum	34.2	34.2	0.68	238	100	98713040	CP106693.1
Gossypium herbaceum isolate Zhongcao1 chromosome 5	Gossypium herbaceum	34.2	34.2	0.68	238	100	96470929	CP106692.1
Gossypium bickii isolate GPG1lz chromosome 5	Gossypium bickii	34.2	34.2	0.68	238	100	90243615	CP106721.1
Gossypium bickii isolate GPG1lz chromosome 9	Gossypium bickii	34.2	34.2	0.68	238	100	97521415	CP106720.1
Echovirus E11 isolate Swab-2/HB.XY/CHN/2019, complete genome	Echovirus E11	34.2	34.2	0.68	238	100	7431	MZ229656.1
Echovirus E11 isolate Swab-1/HB.XY/CHN/2019, complete genome	Echovirus E11	34.2	34.2	0.68	238	100	7430	MZ229655.1
Echovirus E11 isolate Swab-10/HB.ES/CHN/2019, complete genome	Echovirus E11	34.2	34.2	0.68	238	100	7441	MZ229651.1
Echovirus E11 isolate Swab-2/HB.WH/CHN/2019, complete genome	Echovirus E11	34.2	34.2	0.68	238	100	7432	MZ229650.1
Echovirus E11 isolate Swab-1/HB.WH/CHN/2019, complete genome	Echovirus E11	34.2	34.2	0.68	238	100	7432	MZ229649.1
Echovirus E11 isolate Swab-1/HB.ES/CHN/2019, complete genome	Echovirus E11	34.2	34.2	0.68	238	100	7429	MZ229640.1
Echovirus E11 isolate 81_RU_MOW_2012 VP1 gene, partial cds	Echovirus E11	34.2	34.2	0.68	238	100	876	KP090697.1
Echovirus E11 isolate 5320_RU_MOW_2012 VP1 gene, partial cds	Echovirus E11	34.2	34.2	0.68	238	100	876	KP090695.1
Echovirus E11 isolate 5293_RU_MOW_2012 VP1 gene, partial cds	Echovirus E11	34.2	34.2	0.68	238	100	876	KP090694.1
Echovirus E11 isolate 5212_RU_MOW_2012 VP1 gene, partial cds	Echovirus E11	34.2	34.2	0.68	238	100	876	KP090693.1
Echovirus E11 isolate 45210_RU_MOW_2012 VP1 gene, partial cds	Echovirus E11	34.2	34.2	0.68	238	100	876	KP090692.1
Echovirus E11 isolate 45127_RU_SPE_2012 VP1 gene, partial cds	Echovirus E11	34.2	34.2	0.68	238	100	876	KP090691.1
Echovirus E11 isolate 45110_RU_OMS_2012 VP1 gene, partial cds	Echovirus E11	34.2	34.2	0.68	238	100	876	KP090690.1
Echovirus E11 isolate 45092_RU_VLA_2012 VP1 gene, partial cds	Echovirus E11	34.2	34.2	0.68	238	100	876	KP090689.1
Echovirus E11 isolate 44840_RU_SPE_2012 VP1 gene, partial cds	Echovirus E11	34.2	34.2	0.68	238	100	876	KP090687.1
Echovirus E11 isolate 44732_RU_MOW_2012 VP1 gene, partial cds	Echovirus E11	34.2	34.2	0.68	238	100	876	KP090686.1
Echovirus E11 isolate 44633_RU_SPE_2012 VP1 gene, partial cds	Echovirus E11	34.2	34.2	0.68	238	100	876	KP090685.1
Echovirus E11 isolate 44626_RU_OMS_2012 VP1 gene, partial cds	Echovirus E11	34.2	34.2	0.68	238	100	876	KP090684.1
Echovirus E11 isolate 38503_RU_MOS_2009 VP1 gene, partial cds	Echovirus E11	34.2	34.2	0.68	238	100	876	KP090672.1
Echovirus E11 isolate 362_RU_MOW_2008 VP1 gene, partial cds	Echovirus E11	34.2	34.2	0.68	238	100	876	KP090667.1
Echovirus E11 isolate 346_RU_MOW_2008 VP1 gene, partial cds	Echovirus E11	34.2	34.2	0.68	238	100	876	KP090662.1
Echovirus E11 isolate 34117_RU_SAM_2009 VP1 gene, partial cds	Echovirus E11	34.2	34.2	0.68	238	100	876	KP090656.1
Dicrocoelium dendriticum genome assembly, chromosome: 12	Dicrocoelium dendriticum	34.2	34.2	0.68	238	100	70684069	OX104061.1
Dicrocoelium dendriticum genome assembly, chromosome: 10	Dicrocoelium dendriticum	34.2	34.2	0.68	238	100	81857327	OX104059.1
Pseudomonas sp. N3-W chromosome, complete genome	Pseudomonas sp. N3-W	34.2	34.2	0.68	238	100	6674931	CP103965.1
Alternaria ethzedia uncharacterized protein (J4E87_009445), partial mRNA	Alternaria ethzedia	34.2	34.2	0.68	238	100	1662	XM_049381022.1
Musa troglodytarum cultivar karat chromosome 7	Musa troglodytarum	34.2	34.2	0.68	238	100	56006038	CP097509.1
Echovirus E11 strain E11/Wuxi43/China/2019 polyprotein gene, partial cds	Echovirus E11	34.2	34.2	0.68	238	100	7021	MZ491037.1
Thecophora atra genome assembly, chromosome: 1	Thecophora atra	34.2	34.2	0.68	238	100	98076447	OW569397.1
Pseudomonas sp. CYM-20-01 DNA, complete genome	Pseudomonas sp. CYM-20-01	34.2	34.2	0.68	238	100	6687537	AP025169.1
Phragmatobia fuliginosa genome assembly, chromosome: 16	Phragmatobia fuliginosa	34.2	34.2	0.68	238	100	20815002	OW052073.1
Alitta virens genome assembly, chromosome: 7	Alitta virens	34.2	34.2	0.68	238	100	42243802	OW028579.1
Echovirus E11 strain E11/Spain_LCR484/2015, complete genome	Echovirus E11	34.2	34.2	0.68	238	100	7213	MZ389228.1
Echovirus E11 isolate xz010-HEV-1, partial genome	Echovirus E11	34.2	34.2	0.68	238	100	7280	OL519575.1
Meles meles genome assembly, chromosome: 20	Meles meles	34.2	34.2	0.68	238	100	61486999	OV277461.1
Echovirus E11 strain E-11/SWG53/SD/CHN/2018 polyprotein gene, partial cds	Echovirus E11	34.2	34.2	0.68	238	100	3664	MN541021.1
Echovirus E11 strain E-11/SWG52/SD/CHN/2018 polyprotein gene, partial cds	Echovirus E11	34.2	34.2	0.68	238	100	3693	MN541020.1
Echovirus E11 69-WS-YN-CHN-2020 gene for polyprotein, partial cds	Echovirus E11	34.2	34.2	0.68	238	100	876	LC656500.1
Cercospora kikuchii uncharacterized protein (CKM354_000769800), partial mRNA	Cercospora kikuchii	34.2	34.2	0.68	238	100	786	XM_044803053.1
Hydriomena furcata genome assembly, chromosome: 9	Hydriomena furcata	34.2	34.2	0.68	238	100	16645183	OU538828.1
Campaea margaritaria genome assembly, chromosome: 23	Campaea margaritaria	34.2	34.2	0.68	238	100	8339638	OU538811.1
Marthasterias glacialis genome assembly, chromosome: 11	Marthasterias glacialis	34.2	34.2	0.84	238	95.24	24754828	OU452229.1
Echovirus E11 isolate 05/GZ/CHN/2019, complete genome	Echovirus E11	34.2	34.2	0.68	238	100	7392	MW883614.1
Echovirus E11 isolate 01/GZ/CHN/2019, complete genome	Echovirus E11	34.2	34.2	0.68	238	100	7392	MW883610.1
Echovirus E11 strain E11/human/Germany/LE-A33EEX6/2013 VP1 protein (VP1) gene, partial cds	Echovirus E11	34.2	34.2	0.68	238	100	321	MW731974.1
Echovirus E11 isolate ZY2019-022-E11 VP1 gene, partial cds	Echovirus E11	34.2	34.2	0.68	238	100	876	MW179459.1
Hesperia comma genome assembly, chromosome: 15	Hesperia comma	34.2	34.2	0.84	238	95.24	17040765	FR990028.1
Vespula germanica genome assembly, chromosome: 5	Vespula germanica	34.2	34.2	0.68	238	100	10575846	HG996532.1
Pseudomonas simiae strain K-Hf-L9 chromosome, complete genome	Pseudomonas simiae	34.2	34.2	0.68	238	100	6199521	CP066169.2
Boloria selene genome assembly, chromosome: 13	Boloria selene	34.2	34.2	0.68	238	100	13401531	HG993145.1
Eristalis tenax genome assembly, chromosome: 3	Eristalis tenax	34.2	34.2	0.68	238	100	77068984	HG993126.1
Tinea trinotella genome assembly, chromosome: 14	Tinea trinotella	34.2	34.2	0.68	238	100	13427476	HG992319.1
Ennomos fuscantarius genome assembly, chromosome: 17	Ennomos fuscantarius	34.2	34.2	0.68	238	100	14827317	HG992040.1
Arabidopsis arenosa genome assembly, chromosome: 8	Arabidopsis arenosa	34.2	34.2	0.68	238	100	16074557	LR999458.1
Arabidopsis arenosa genome assembly, chromosome: 7	Arabidopsis arenosa	34.2	68.4	0.68	238	100	19161110	LR999457.1
Arabidopsis arenosa genome assembly, chromosome: 6	Arabidopsis arenosa	34.2	68.4	0.68	238	100	19307787	LR999456.1
Arabidopsis arenosa genome assembly, chromosome: 4	Arabidopsis arenosa	34.2	68.4	0.68	238	100	17268480	LR999454.1
Arabidopsis arenosa genome assembly, chromosome: 2	Arabidopsis arenosa	34.2	68.4	0.68	238	100	14316399	LR999452.1
Arabidopsis arenosa genome assembly, chromosome: 1	Arabidopsis arenosa	34.2	102	0.68	238	100	25224288	LR999451.1
Echovirus E11 strain CLI-B1-4-E11 polyprotein gene, partial cds	Echovirus E11	34.2	34.2	0.68	238	100	3764	MT641355.1
Echovirus E11 isolate E1105 polyprotein gene, complete cds	Echovirus E11	34.2	34.2	0.68	238	100	7365	MW015061.1
Echovirus E11 isolate E1104 polyprotein gene, complete cds	Echovirus E11	34.2	34.2	0.68	238	100	7351	MW015060.1
Echovirus E11 isolate E1103 polyprotein gene, complete cds	Echovirus E11	34.2	34.2	0.68	238	100	7384	MW015059.1
Echovirus E11 isolate E1101 polyprotein gene, complete cds	Echovirus E11	34.2	34.2	0.68	238	100	7371	MW015057.1
Sulfuriroseicoccus oceanibius strain T37 chromosome, complete genome	Sulfuriroseicoccus oceanibius	34.2	34.2	0.68	238	100	3496488	CP066776.1
Echovirus E11 strain JX2018JHH126R VP1 gene, partial cds	Echovirus E11	34.2	34.2	0.68	238	100	415	MT360827.1
Echovirus E11 strain JX2018JHH123R VP1 gene, partial cds	Echovirus E11	34.2	34.2	0.68	238	100	415	MT360824.1
Echovirus E11 strain JX2018JHH128R VP1 gene, partial cds	Echovirus E11	34.2	34.2	0.68	238	100	415	MT360823.1
Echovirus E11 strain JX2018JHH112R VP1 gene, partial cds	Echovirus E11	34.2	34.2	0.68	238	100	415	MT360817.1
Echovirus E11 strain JX2018JHH112H VP1 gene, partial cds	Echovirus E11	34.2	34.2	0.68	238	100	415	MT360816.1
Echovirus E11 strain JX2018JHH111R VP1 gene, partial cds	Echovirus E11	34.2	34.2	0.68	238	100	415	MT360815.1
Echovirus E11 strain JX2018JHH106R VP1 gene, partial cds	Echovirus E11	34.2	34.2	0.68	238	100	415	MT360810.1
Echovirus E11 strain JX2018JHH097R VP1 gene, partial cds	Echovirus E11	34.2	34.2	0.68	238	100	415	MT360807.1
Echovirus E11 strain JX2018JHH092R VP1 gene, partial cds	Echovirus E11	34.2	34.2	0.68	238	100	415	MT360802.1
Echovirus E11 strain JX2018JHH092H VP1 gene, partial cds	Echovirus E11	34.2	34.2	0.68	238	100	415	MT360801.1
Echovirus E11 strain JX2018JHH088H VP1 gene, partial cds	Echovirus E11	34.2	34.2	0.68	238	100	415	MT360800.1
Echovirus E11 strain JX2018JHH085H VP1 gene, partial cds	Echovirus E11	34.2	34.2	0.68	238	100	415	MT360799.1
Echovirus E11 strain JX2018JHH083H VP1 gene, partial cds	Echovirus E11	34.2	34.2	0.68	238	100	415	MT360797.1
Echovirus E11 strain JX2018JHH082R VP1 gene, partial cds	Echovirus E11	34.2	34.2	0.68	238	100	415	MT360796.1
Echovirus E11 strain JX2018JHH081H VP1 gene, partial cds	Echovirus E11	34.2	34.2	0.68	238	100	415	MT360795.1
Echovirus E6 strain JX2018JHH075H VP1 gene, partial cds	Echovirus E6	34.2	34.2	0.68	238	100	412	MT360786.1
Echovirus E6 strain JX2018JHH073H VP1 gene, partial cds	Echovirus E6	34.2	34.2	0.68	238	100	412	MT360784.1
Echovirus E11 strain JX2018JHH076H VP1 gene, partial cds	Echovirus E11	34.2	34.2	0.68	238	100	410	MT360771.1
Echovirus E11 strain JX2018JHH075R VP1 gene, partial cds	Echovirus E11	34.2	34.2	0.68	238	100	410	MT360770.1
Echovirus E11 strain JX2018JHH074H VP1 gene, partial cds	Echovirus E11	34.2	34.2	0.68	238	100	410	MT360769.1
Echovirus E11 strain JX2018JHH073R VP1 gene, partial cds	Echovirus E11	34.2	34.2	0.68	238	100	410	MT360768.1
Echovirus E11 strain JX2018JHH072H VP1 gene, partial cds	Echovirus E11	34.2	34.2	0.68	238	100	410	MT360767.1
Echovirus E11 strain JX2018JHH071H VP1 gene, partial cds	Echovirus E11	34.2	34.2	0.68	238	100	410	MT360765.1
Echovirus E11 strain JX2018JHH051R VP1 gene, partial cds	Echovirus E11	34.2	34.2	0.68	238	100	410	MT360763.1
Notodromas monacha	Notodromas monacha	34.2	34.2	0.68	238	100	2264	OA896806.1
Notodromas monacha	Notodromas monacha	34.2	34.2	0.68	238	100	30799	OA885262.1
Echovirus E11 isolate C27/LC/CHN/2018 capsid protein gene, partial cds	Echovirus E11	34.2	34.2	0.68	238	100	786	MT950625.1
Echovirus E11 isolate C26/LC/CHN/2018 capsid protein gene, partial cds	Echovirus E11	34.2	34.2	0.68	238	100	786	MT950624.1
Echovirus E11 isolate C20/LC/CHN/2018 capsid protein gene, partial cds	Echovirus E11	34.2	34.2	0.68	238	100	786	MT950623.1
Echovirus E11 isolate C19/LC/CHN/2018 capsid protein gene, partial cds	Echovirus E11	34.2	34.2	0.68	238	100	786	MT950622.1
Echovirus E11 isolate C14/LC/CHN/2018 capsid protein gene, partial cds	Echovirus E11	34.2	34.2	0.68	238	100	786	MT950620.1
Echovirus E11 isolate C12/LC/CHN/2018 capsid protein gene, partial cds	Echovirus E11	34.2	34.2	0.68	238	100	786	MT950619.1
Echovirus E11 isolate C11/LC/CHN/2018 capsid protein gene, partial cds	Echovirus E11	34.2	34.2	0.68	238	100	786	MT950618.1
Echovirus E11 isolate C9/LC/CHN/2018 capsid protein gene, partial cds	Echovirus E11	34.2	34.2	0.68	238	100	786	MT950617.1
Echovirus E11 isolate C5/LC/CHN/2018 capsid protein gene, partial cds	Echovirus E11	34.2	34.2	0.68	238	100	786	MT950616.1
Enterovirus B clone 4311200920_seq1 capsid protein (VP1) gene, partial cds	Enterovirus B	34.2	34.2	0.68	238	100	872	MN488784.1
Anthracocystis panici-leucophaei strain SPL10 chromosome 8	Anthracocystis panici-leucophaei	34.2	34.2	0.68	238	100	925380	CP060306.1
Echovirus E11 isolate Sewage-18-1-1/GD.GZ/CHN/2019 VP1 gene, partial cds	Echovirus E11	34.2	34.2	0.68	238	100	876	MN121691.1
Echovirus E11 isolate Sewage-15-1-1/GD.GZ/CHN/2019 VP1 gene, partial cds	Echovirus E11	34.2	34.2	0.68	238	100	876	MN121690.1
Echovirus E11 isolate Sewage-42-1-1/GD.GZ/CHN/2018 VP1 gene, partial cds	Echovirus E11	34.2	34.2	0.68	238	100	876	MN121686.1
Echovirus E11 isolate Sewage-34-1-1/GD.GZ/CHN/2018 VP1 gene, partial cds	Echovirus E11	34.2	34.2	0.68	238	100	876	MN121685.1
Echovirus E11 isolate Sewage-22-1-4/GD.GZ/CHN/2018 VP1 gene, partial cds	Echovirus E11	34.2	34.2	0.68	238	100	875	MN121684.1
Echovirus E11 isolate Sewage-31-1-1/GD.GZ/CHN/2017 VP1 gene, partial cds	Echovirus E11	34.2	34.2	0.68	238	100	876	MN121682.1
Echovirus E11 isolate Sewage-22-1-1/GD.GZ/CHN/2013 VP1 gene, partial cds	Echovirus E11	34.2	34.2	0.68	238	100	876	MN121676.1
Echovirus E11 isolate YF811/GD/CHN/2019 VP1 gene, partial cds	Echovirus E11	34.2	34.2	0.68	238	100	876	MN121642.1
Echovirus E11 isolate YF711/GD/CHN/2019 VP1 gene, partial cds	Echovirus E11	34.2	34.2	0.68	238	100	875	MN121637.1
Echovirus E11 isolate YF710/GD/CHN/2019 VP1 gene, partial cds	Echovirus E11	34.2	34.2	0.68	238	100	876	MN121636.1
Echovirus E11 isolate YF702/GD/CHN/2019 VP1 gene, partial cds	Echovirus E11	34.2	34.2	0.68	238	100	876	MN121634.1

## Sheet: Aejapo_COI_F041_japo
RID: XEA09EU8016						Non-target species
Job Title:Nucleotide Sequence						Aedes geniculatus		Ochlerotatus eatoni endemic in Macaronesian Islands
Program: BLASTN						Chironomidae sp.		Ochlerotatus canadensis endemic in North America
Query: None ID: lcl|Query_2514189(nucleic acid) Length: 23						Phoridae sp.
Query Name: Ae. japonicus_COI_F041_japo:GCTCCAGATATAGCTTTCCCTCG from Van der Vossenberg et al. 2015
Database: nt Nucleotide collection (nt)
Description	Scientific Name	Max Score	Total Score	Query Cover	E value	Per. ident	Acc. Len	Accession
Hexatoma sp. isolate 64 larva cytochrome c oxidase subunit I (COX1) gene, partial cds; mitochondrial	Hexatoma sp.	46.1	46.1	1	0.042	100	682	OQ404932.1
Hexatoma pianigra isolate 141 female cytochrome c oxidase subunit I (COX1) gene, partial cds; mitochondrial	Hexatoma pianigra	46.1	46.1	1	0.042	100	682	OQ404930.1
Hexatoma pianigra isolate 66 larva cytochrome c oxidase subunit I (COX1) gene, partial cds; mitochondrial	Hexatoma pianigra	46.1	46.1	1	0.042	100	682	OQ404928.1
Hexatoma pianigra isolate 60 larva cytochrome c oxidase subunit I (COX1) gene, partial cds; mitochondrial	Hexatoma pianigra	46.1	46.1	1	0.042	100	682	OQ404926.1
Siphona samarensis SSam_05072011 mitochondrial CO1 gene for cytochrome c oxidase subunit 1, partial cds	Siphona samarensis	46.1	46.1	1	0.042	100	658	LC782718.1
Peribaea orbata Po_10052012 mitochondrial CO1 gene for cytochrome c oxidase subunit 1, partial cds	Peribaea orbata	46.1	46.1	1	0.042	100	658	LC782712.1
Aedes geniculatus voucher Ae.gen1 cytochrome c oxidase subunit I (COX1) gene, partial cds; mitochondrial	Aedes geniculatus	46.1	46.1	1	0.042	100	524	PP218322.1
Anisota kendallorum voucher 06-RP-1127 cytochrome oxidase subunit 1 (COI) gene, partial cds; mitochondrial	Anisota kendallorum	46.1	46.1	1	0.042	100	658	OQ273421.1
Automeris dognini voucher BC-Dec1038 cytochrome oxidase subunit 1 (COI) gene, partial cds; mitochondrial	Automeris dognini	46.1	46.1	1	0.042	100	658	OQ273372.1
Syssphinx hubbardi voucher barcode SNB 2904 cytochrome oxidase subunit 1 (COI) gene, partial cds; mitochondrial	Syssphinx hubbardi	46.1	46.1	1	0.042	100	658	OQ273364.1
Syssphinx xanthina voucher BC-Her0714 cytochrome oxidase subunit 1 (COI) gene, partial cds; mitochondrial	Syssphinx xanthina	46.1	46.1	1	0.042	100	658	OQ273320.1
Anisota dismexicana voucher BC-RBP 6334 cytochrome oxidase subunit 1 (COI) gene, partial cds; mitochondrial	Anisota dismexicana	46.1	46.1	1	0.042	100	658	OQ273269.1
Neodiphthera mapiana voucher BC-RBP-1636 cytochrome oxidase subunit 1 (COI) gene, partial cds; mitochondrial	Neodiphthera mapiana	46.1	46.1	1	0.042	100	658	OQ273266.1
Rhodinia davidi voucher BC-SK0021 cytochrome oxidase subunit 1 (COI) gene, partial cds; mitochondrial	Rhodinia davidi	46.1	46.1	1	0.042	100	658	OQ273249.1
Anisota discolor voucher RSP-93-1030 cytochrome oxidase subunit 1 (COI) gene, partial cds; mitochondrial	Anisota discolor	46.1	46.1	1	0.042	100	658	OQ273159.1
Automeris grammocuscoensis voucher BC-FMP-0497 cytochrome oxidase subunit 1 (COI) gene, partial cds; mitochondrial	Automeris grammocuscoensis	46.1	46.1	1	0.042	100	655	OQ273108.1
Automeris oaxacensis voucher barcode SNB 3612 cytochrome oxidase subunit 1 (COI) gene, partial cds; mitochondrial	Automeris oaxacensis	46.1	46.1	1	0.042	100	658	OQ273095.1
Anisota dissimilis voucher barcode SNB 6117 cytochrome oxidase subunit 1 (COI) gene, partial cds; mitochondrial	Anisota dissimilis	46.1	46.1	1	0.042	100	658	OQ273093.1
Neodiphthera magodensis voucher BC-RBP-1641 cytochrome oxidase subunit 1 (COI) gene, partial cds; mitochondrial	Neodiphthera magodensis	46.1	46.1	1	0.042	100	658	OQ273037.1
Automeris hausmanni voucher BC-RBP 9676 cytochrome oxidase subunit 1 (COI) gene, partial cds; mitochondrial	Automeris hausmanni	46.1	46.1	1	0.042	100	658	OQ273001.1
Automeris moloneyi voucher BC-Her1211 cytochrome oxidase subunit 1 (COI) gene, partial cds; mitochondrial	Automeris moloneyi	46.1	46.1	1	0.042	100	658	OQ272971.1
Anisota dissimilis voucher BC-Roug0374 cytochrome oxidase subunit 1 (COI) gene, partial cds; mitochondrial	Anisota dissimilis	46.1	46.1	1	0.042	100	617	OQ272939.1
Automeris randa voucher BC-Dec0703 cytochrome oxidase subunit 1 (COI) gene, partial cds; mitochondrial	Automeris randa	46.1	46.1	1	0.042	100	658	OQ272889.1
Anisota virginiensis voucher barcode SNB 6562 cytochrome oxidase subunit 1 (COI) gene, partial cds; mitochondrial	Anisota virginiensis	46.1	46.1	1	0.042	100	658	OQ272839.1
Anisota peigleri voucher RSP-92-1034 cytochrome oxidase subunit 1 (COI) gene, partial cds; mitochondrial	Anisota peigleri	46.1	46.1	1	0.042	100	658	OQ272836.1
Polyspilota pavani voucher VGPC23734 cytochrome c oxidase subunit I (COX1) gene, partial cds; mitochondrial	Polyspilota pavani	46.1	46.1	1	0.042	100	624	OR820709.1
Polyspilota aeruginosa voucher VGPC23757 cytochrome c oxidase subunit I (COX1) gene, partial cds; mitochondrial	Polyspilota aeruginosa	46.1	46.1	1	0.042	100	617	OR820661.1
Bactericera dorsalis isolate Florida cytochrome c oxidase subunit I (COX1) gene, partial cds; mitochondrial	Bactericera dorsalis	46.1	46.1	1	0.042	100	658	PP210902.1
Bactericera dorsalis isolate Texas cytochrome c oxidase subunit I (COX1) gene, partial cds; mitochondrial	Bactericera dorsalis	46.1	46.1	1	0.042	100	658	PP210901.1
Sufetula sp. voucher coll.mfn-berlin.de_u_2a6f6f cytochrome c oxidase subunit I (COX1) gene, partial cds; mitochondrial	Sufetula sp.	46.1	46.1	1	0.042	100	298	PP197020.1
Sufetula sp. voucher coll.mfn-berlin.de_u_18dc19 cytochrome c oxidase subunit I (COX1) gene, partial cds; mitochondrial	Sufetula sp.	46.1	46.1	1	0.042	100	616	PP197018.1
Diplopseustis metallias voucher coll.mfn-berlin.de_u_a31b82 cytochrome c oxidase subunit I (COX1) gene, partial cds; mitochondrial	Diplopseustis metallias	46.1	46.1	1	0.042	100	616	PP197007.1
Sufetula sp. voucher coll.mfn-berlin.de_u_2a6f70 cytochrome c oxidase subunit I (COX1) gene, partial cds; mitochondrial	Sufetula sp.	46.1	46.1	1	0.042	100	616	PP196995.1
Sufetula sp. voucher coll.mfn-berlin.de_u_869146 cytochrome c oxidase subunit I (COX1) gene, partial cds; mitochondrial	Sufetula sp.	46.1	46.1	1	0.042	100	512	PP196994.1
Sufetula sp. voucher coll.mfn-berlin.de_u_5738f7 cytochrome c oxidase subunit I (COX1) gene, partial cds; mitochondrial	Sufetula sp.	46.1	46.1	1	0.042	100	612	PP196992.1
Sufetula sp. voucher coll.mfn-berlin.de_u_b416f6 cytochrome c oxidase subunit I (COX1) gene, partial cds; mitochondrial	Sufetula sp.	46.1	46.1	1	0.042	100	298	PP196991.1
Sufetula sp. voucher coll.mfn-berlin.de_u_a31b7e cytochrome c oxidase subunit I (COX1) gene, partial cds; mitochondrial	Sufetula sp.	46.1	46.1	1	0.042	100	298	PP196989.1
Sufetula sp. voucher coll.mfn-berlin.de_u_2a6f6e cytochrome c oxidase subunit I (COX1) gene, partial cds; mitochondrial	Sufetula sp.	46.1	46.1	1	0.042	100	616	PP196965.1
Metaeuchromius sp. 1 TL-2024a voucher coll.mfn-berlin.de_u_7d36d2 cytochrome c oxidase subunit I (COX1) gene, partial cds; mitochondrial	Metaeuchromius sp. 1 TL-2024a	46.1	46.1	1	0.042	100	609	PP196796.1
Scoparia philippinensis voucher coll.mfn-berlin.de_u_cc0b9c cytochrome c oxidase subunit I (COX1) gene, partial cds; mitochondrial	Scoparia philippinensis	46.1	46.1	1	0.042	100	605	PP196734.1
Lomographa bimaculata voucher TLMF Lep 29175 cytochrome oxidase subunit 1 (COI) gene, partial cds; mitochondrial	Lomographa bimaculata	46.1	46.1	1	0.042	100	649	OQ183140.1
Bryophila raptricula voucher KLM Lep 14609 cytochrome oxidase subunit 1 (COI) gene, partial cds; mitochondrial	Bryophila raptricula	46.1	46.1	1	0.042	100	635	OQ183103.1
Eupithecia subfuscata voucher TLMF Lep 29198 cytochrome oxidase subunit 1 (COI) gene, partial cds; mitochondrial	Eupithecia subfuscata	46.1	46.1	1	0.042	100	618	OQ182819.1
Stenoptilia plagiodactylus voucher TLMF Lep 29399 cytochrome oxidase subunit 1 (COI) gene, partial cds; mitochondrial	Stenoptilia plagiodactylus	46.1	46.1	1	0.042	100	637	OQ182812.1
Eupithecia impurata voucher TLMF Lep 29138 cytochrome oxidase subunit 1 (COI) gene, partial cds; mitochondrial	Eupithecia impurata	46.1	46.1	1	0.042	100	549	OQ182459.1
Agapeta hamana voucher TLMF Lep 27515 cytochrome oxidase subunit 1 (COI) gene, partial cds; mitochondrial	Agapeta hamana	46.1	46.1	1	0.042	100	658	OQ182083.1
Eupithecia impurata voucher TLMF Lep 29201 cytochrome oxidase subunit 1 (COI) gene, partial cds; mitochondrial	Eupithecia impurata	46.1	46.1	1	0.042	100	636	OQ181960.1
Eupithecia subfuscata voucher TLMF Lep 29140 cytochrome oxidase subunit 1 (COI) gene, partial cds; mitochondrial	Eupithecia subfuscata	46.1	46.1	1	0.042	100	632	OQ181856.1
Eupithecia impurata voucher TLMF Lep 27928 cytochrome oxidase subunit 1 (COI) gene, partial cds; mitochondrial	Eupithecia impurata	46.1	46.1	1	0.042	100	658	OQ181778.1
Brachmia dimidiella voucher TLMF Lep 27708 cytochrome oxidase subunit 1 (COI) gene, partial cds; mitochondrial	Brachmia dimidiella	46.1	46.1	1	0.042	100	658	OQ181656.1
Ethmia bipunctella voucher TLMF Lep 27596 cytochrome oxidase subunit 1 (COI) gene, partial cds; mitochondrial	Ethmia bipunctella	46.1	46.1	1	0.042	100	658	OQ181533.1
Dolicharthria punctalis voucher KLM Lep 15484 cytochrome oxidase subunit 1 (COI) gene, partial cds; mitochondrial	Dolicharthria punctalis	46.1	46.1	1	0.042	100	658	OQ181504.1
Pigritia sp. voucher KA0456 cytochrome oxidase subunit 1 (COI) gene, partial cds; mitochondrial	Pigritia sp.	46.1	46.1	1	0.042	100	658	OQ174441.1
Metastenasellus sp. isolate RK19_35 cytochrome c oxidase subunit I (COX1) gene, partial cds; mitochondrial	Metastenasellus sp.	46.1	46.1	1	0.042	100	658	OR791037.1
Metastenasellus sp. isolate RK19_22 cytochrome c oxidase subunit I (COX1) gene, partial cds; mitochondrial	Metastenasellus sp.	46.1	46.1	1	0.042	100	658	OR791031.1
Pampasatyrus sp. 1 OM-2023a voucher CEP-5337_Pampasatyrus_karri_COI cytochrome c oxidase subunit I (COX1) gene, partial cds; mitochondrial	Pampasatyrus sp. 1 OM-2023a	46.1	46.1	1	0.042	100	639	OR640335.1
Pampasatyrus sp. 1 OM-2023a voucher CEP-5338_Pampasatyrus_karri_COI cytochrome c oxidase subunit I (COX1) gene, partial cds; mitochondrial	Pampasatyrus sp. 1 OM-2023a	46.1	46.1	1	0.042	100	607	OR640334.1
Pampasatyrus sp. 1 OM-2023a voucher CEP-5340_Pampasatyrus_karri_COI cytochrome c oxidase subunit I (COX1) gene, partial cds; mitochondrial	Pampasatyrus sp. 1 OM-2023a	46.1	46.1	1	0.042	100	644	OR640332.1
Bullia digitalis isolate EKBd21 cytochrome c oxidase subunit I (COX1) gene, partial cds; mitochondrial	Bullia digitalis	46.1	46.1	1	0.042	100	540	OR238149.1
Aurosepina arabica voucher SFDS001 cytochrome c oxidase subunit I (COX1) gene, partial cds; mitochondrial	Aurosepina arabica	46.1	46.1	1	0.042	100	618	OR232859.1
Argyrophora trofonia voucher HSS-18056 cytochrome c oxidase subunit I (COX1) gene, partial cds; mitochondrial	Argyrophora trofonia	46.1	46.1	1	0.042	100	670	OP919176.1
Pseudomaenas bivirgata voucher HSS-18046 cytochrome c oxidase subunit I (COX1) gene, partial cds; mitochondrial	Pseudomaenas bivirgata	46.1	46.1	1	0.042	100	610	OP919167.1
Buddelundia sp. Biologic-ISOP060 isolate BMR04389 cytochrome c oxidase subunit I (COX1) gene, partial cds; mitochondrial	Buddelundia sp. Biologic-ISOP060	46.1	46.1	1	0.042	100	658	PP028650.1
Saperda punctata voucher IPSP_SP cytochrome c oxidase subunit I (COX1) gene, partial cds; mitochondrial	Saperda punctata	46.1	46.1	1	0.042	100	665	OQ318868.1
Turridrupa albofasciata voucher MNHN-IM-2013-14953 cytochrome oxidase subunit 1 (COI) gene, partial cds; mitochondrial	Turridrupa albofasciata	46.1	46.1	1	0.042	100	658	OR337725.1
Phrynus sp. isolate SPPR394-13 cytochrome c oxidase subunit I (COX1) gene, partial cds; mitochondrial	Phrynus sp.	46.1	46.1	1	0.042	100	649	OR895447.1
Modisimus sp. isolate SPCUB1227-14 cytochrome c oxidase subunit I (COX1) gene, partial cds; mitochondrial	Modisimus sp.	46.1	46.1	1	0.042	100	646	OR894464.1
Argiope sp. isolate CARBI1757-19 cytochrome c oxidase subunit I (COX1) gene, partial cds; mitochondrial	Argiope sp.	46.1	46.1	1	0.042	100	649	OR893219.1
Scytodes sp. isolate CARBI1642-19 cytochrome c oxidase subunit I (COX1) gene, partial cds; mitochondrial	Scytodes sp.	46.1	46.1	1	0.042	100	1108	OR893189.1
Scytodes sp. isolate CARBI932-18 cytochrome c oxidase subunit I (COX1) gene, partial cds; mitochondrial	Scytodes sp.	46.1	46.1	1	0.042	100	1111	OR892911.1
Scytodes sp. isolate CARBI889-18 cytochrome c oxidase subunit I (COX1) gene, partial cds; mitochondrial	Scytodes sp.	46.1	46.1	1	0.042	100	1048	OR892876.1
Scytodes sp. isolate CARBI887-18 cytochrome c oxidase subunit I (COX1) gene, partial cds; mitochondrial	Scytodes sp.	46.1	46.1	1	0.042	100	1099	OR892874.1
Athaumasta arida voucher Atm4 cytochrome c oxidase subunit I (COX1) gene, partial cds; mitochondrial	Athaumasta arida	46.1	46.1	1	0.042	100	645	OR864687.1
Procambarus virginalis voucher Procambarus_virginalis_Guvrin_Stream_Israel cytochrome c oxidase subunit I (COX1) gene, partial cds; mitochondrial	Procambarus virginalis	46.1	46.1	1	0.042	100	637	OQ623325.1
Procambarus virginalis voucher Procambarus_virginalis_2_Nahal_Siach_Israel cytochrome c oxidase subunit I (COX1) gene, partial cds; mitochondrial	Procambarus virginalis	46.1	46.1	1	0.042	100	616	OQ594420.1
Procambarus virginalis voucher Procambarus_virginalis_1_Nahal_Siach_Israel cytochrome c oxidase subunit I (COX1) gene, partial cds; mitochondrial	Procambarus virginalis	46.1	46.1	1	0.042	100	597	OQ594419.1
Bostrichobranchus sp. SLL-2022 isolate 1-3a_1-3b_2-3a_4-4a_13Dec20-4D cytochrome c oxidase subunit I (COX1) gene, partial cds; mitochondrial	Bostrichobranchus sp. SLL-2022	46.1	46.1	1	0.042	100	636	OP662596.1
Aedes japonicus japonicus voucher Ae.jap.190m.ab1 cytochrome c oxidase subunit I (COX1) gene, partial cds; mitochondrial	Aedes japonicus japonicus	46.1	46.1	1	0.042	100	641	OR699057.1
Aedes japonicus japonicus voucher Ae_jap_m_256.ab1 cytochrome c oxidase subunit I (COX1) gene, partial cds; mitochondrial	Aedes japonicus japonicus	46.1	46.1	1	0.042	100	396	OR699056.1
Indohya sachsei voucher WAMT120199 cytochrome c oxidase subunit I (COX1) gene, partial cds; mitochondrial	Indohya sachsei	46.1	46.1	1	0.042	100	655	OR067300.1
Indohya sachsei voucher WAMT120196 cytochrome c oxidase subunit I (COX1) gene, partial cds; mitochondrial	Indohya sachsei	46.1	46.1	1	0.042	100	655	OR067298.1
Asynarchus sachalinensis SHTJ_29715 mitochondrial COX1 gene for cytochrome c oxidase subunit 1, partial cds	Asynarchus sachalinensis	46.1	46.1	1	0.042	100	658	LC786576.1
Pyropelta aff. wakefieldi isolate pyro47 cytochrome c oxidase subunit I (COX1) gene, partial cds; mitochondrial	Pyropelta aff. wakefieldi	46.1	46.1	1	0.042	100	440	OR772212.1
Radhica ustjuzhanini voucher RMBH Sph1029 cytochrome c oxidase subunit I (COX1) gene, partial cds; mitochondrial	Radhica ustjuzhanini	46.1	46.1	1	0.042	100	660	OR147872.1
Leydigia acanthocercoides voucher ZOOPS_0367 cytochrome oxidase subunit 1 (COI) gene, partial cds; mitochondrial	Leydigia acanthocercoides	46.1	46.1	1	0.042	100	658	OP830001.1
Myllocerus undatus isolate SR8 cytochrome c oxidase subunit I (COX1) gene, partial cds; mitochondrial	Myllocerus undatus	46.1	46.1	1	0.042	100	681	OR762713.1
Chrysomya megacephala voucher 65_Chrysomya cytochrome c oxidase subunit I (COX1) gene, partial cds; mitochondrial	Chrysomya megacephala	46.1	46.1	1	0.042	100	651	OR756010.1
Allanaspides hickmani mitochondrion, complete genome	Allanaspides hickmani	46.1	46.1	1	0.042	100	15724	OQ721882.1
Allanaspides hickmani mitochondrion, complete genome	Allanaspides hickmani	46.1	46.1	1	0.042	100	15568	NC_084307.1
Pteroptyx valida voucher KU-2015-15-Pv05 mitochondrion, complete genome	Pteroptyx valida	46.1	46.1	1	0.042	100	16129	NC_084302.1
Aedes japonicus mitochondrion, complete genome	Aedes japonicus	46.1	46.1	1	0.042	100	15193	OR668894.1
Anotylus hirtulus mitochondrion, complete sequence	Anotylus hirtulus	46.1	46.1	1	0.042	100	16286	NC_084270.1
Alluaudinella bivittata voucher KEIB_DIP_01495 cytochrome c oxidase subunit I (COX1) gene, partial cds; mitochondrial	Alluaudinella bivittata	46.1	46.1	1	0.042	100	1508	OP800287.1
Rhyacophila laevis voucher INV04809 cytochrome oxidase subunit 1 (COI) gene, partial cds; mitochondrial	Rhyacophila laevis	46.1	46.1	1	0.042	100	658	OP817911.1
Cacopsylla sp. 2 SB-2023a voucher PN153(A8A2) cytochrome c oxidase subunit I (COX1) gene, partial cds; mitochondrial	Cacopsylla falcicauda	46.1	46.1	1	0.042	100	834	OR068473.1
Glyphocrangon stenolepis isolate Gly2 cytochrome c oxidase subunit I (COX1) gene, partial cds; mitochondrial	Glyphocrangon stenolepis	46.1	46.1	1	0.042	100	627	OQ985201.1
Aedes japonicus isolate Ko3050 cytochrome c oxidase subunit I (COX1) gene, partial cds; mitochondrial	Aedes japonicus	46.1	46.1	1	0.042	100	578	OP714472.1
Aedes japonicus isolate Ko109 cytochrome c oxidase subunit I (COX1) gene, partial cds; mitochondrial	Aedes japonicus	46.1	46.1	1	0.042	100	648	OP714471.1
Sergentomyia dentata isolate YIMA6 cytochrome c oxidase subunit I (COX1) gene, partial cds; mitochondrial	Sergentomyia dentata	46.1	46.1	1	0.042	100	576	OR717603.1
Archernis humilis voucher N7 cytochrome c oxidase subunit I (COX1) gene, partial cds; mitochondrial	Archernis humilis	46.1	46.1	1	0.042	100	679	OR690502.1
Eupithecia subfuscata genome assembly, chromosome: 27	Eupithecia subfuscata	46.1	46.1	1	0.042	100	10419049	OY751123.1
Buddelundia sp. Biologic-ISOP077 isolate BMR05873 cytochrome c oxidase subunit I (COX1) gene, partial cds; mitochondrial	Buddelundia sp. Biologic-ISOP077	46.1	46.1	1	0.042	100	658	OR653738.1
Eurytides celadon voucher BC ZSM Lep 91531 cytochrome oxidase subunit 1 (COI) gene, partial cds; mitochondrial	Eurytides celadon	46.1	46.1	1	0.042	100	658	OP587147.1
Epargyreus zestos voucher WI-JAG-632 cytochrome oxidase subunit 1 (COI) gene, partial cds; mitochondrial	Epargyreus zestos	46.1	46.1	1	0.042	100	614	OP587015.1
Eurytides zonaria voucher Wi-JAG-1148 cytochrome oxidase subunit 1 (COI) gene, partial cds; mitochondrial	Eurytides zonaria	46.1	46.1	1	0.042	100	637	OP586926.1
Eurytides zonaria voucher Wi-JAG-1147 cytochrome oxidase subunit 1 (COI) gene, partial cds; mitochondrial	Eurytides zonaria	46.1	46.1	1	0.042	100	658	OP586916.1
Pintara tabrica melli mitochondrion, complete genome	Pintara tabrica melli	46.1	46.1	1	0.042	100	15386	OR500955.1
Clinidium erwini voucher cvb585blst001 cytochrome oxidase subunit 1 (COI) gene, partial cds; mitochondrial	Clinidium erwini	46.1	46.1	1	0.042	100	658	OQ173074.1
Aleocharinae sp. voucher cvb055tetr001 cytochrome oxidase subunit 1 (COI) gene, partial cds; mitochondrial	Aleocharinae sp.	46.1	46.1	1	0.042	100	658	OQ173006.1
Ochlerotatus eatoni voucher Aee4 cytochrome c oxidase subunit I (COX1) gene, partial cds; mitochondrial	Ochlerotatus eatoni	46.1	46.1	1	0.042	100	618	OQ144332.1
Ochlerotatus eatoni voucher Aee2 cytochrome c oxidase subunit I (COX1) gene, partial cds; mitochondrial	Ochlerotatus eatoni	46.1	46.1	1	0.042	100	618	OQ144331.1
Ochlerotatus eatoni voucher Aee1 cytochrome c oxidase subunit I (COX1) gene, partial cds; mitochondrial	Ochlerotatus eatoni	46.1	46.1	1	0.042	100	618	OQ144330.1
Elmis syriaca voucher El_sy-GG_88 cytochrome oxidase subunit 1 (COI) gene, partial cds; mitochondrial	Elmis syriaca	46.1	46.1	1	0.042	100	658	OR138306.1
Elmis syriaca voucher El_sy-GG_6 cytochrome oxidase subunit 1 (COI) gene, partial cds; mitochondrial	Elmis syriaca	46.1	46.1	1	0.042	100	658	OR138305.1
Anopheles daciae isolate DNACULJM52-A cytochrome c oxidase subunit I (COX1) gene, partial cds; mitochondrial	Anopheles daciae	46.1	46.1	1	0.042	100	658	OP204427.1
Leucoptera malifoliella mitochondrion, complete genome	Leucoptera malifoliella	46.1	46.1	1	0.042	100	16155	OR438296.1
Longitarsus gracilis isolate 17545 cytochrome oxidase subunit 1 (cox1) gene, partial cds; mitochondrial	Longitarsus gracilis	46.1	46.1	1	0.042	100	658	OR184777.1
Brotia binodosa isolate SR3075-R02 cytochrome c oxidase subunit I (COX1) gene, partial cds; mitochondrial	Brotia binodosa	46.1	46.1	1	0.042	100	641	OR496294.1
Plebejus argyrognomon isolate la2 cytochrome c oxidase subunit I (COX1) gene, partial cds; mitochondrial	Plebejus argyrognomon	46.1	46.1	1	0.042	100	675	OR491832.1
Plebejus argyrognomon isolate la1 cytochrome c oxidase subunit I (COX1) gene, partial cds; mitochondrial	Plebejus argyrognomon	46.1	46.1	1	0.042	100	675	OR491831.1
Phoebis statira voucher DMF-087 cytochrome c oxidase subunit I (COX1) gene, partial cds; mitochondrial	Phoebis statira	46.1	46.1	1	0.042	100	632	OP558895.1
Phoebis statira voucher DMF-086 cytochrome c oxidase subunit I (COX1) gene, partial cds; mitochondrial	Phoebis statira	46.1	46.1	1	0.042	100	632	OP558894.1
Phoebis statira voucher DMF-085 cytochrome c oxidase subunit I (COX1) gene, partial cds; mitochondrial	Phoebis statira	46.1	46.1	1	0.042	100	632	OP558893.1
Mestra dorcas voucher 29TTRNDNA cytochrome c oxidase subunit I (COX1) gene, partial cds; mitochondrial	Mestra dorcas	46.1	46.1	1	0.042	100	658	OP558842.1
Ophryotrocha sp. f ASH-2022 voucher SIO:BIC:A14165 cytochrome c oxidase subunit I (COX1) gene, partial cds; mitochondrial	Ophryotrocha sp. f ASH-2022	46.1	46.1	1	0.042	100	667	OP311744.1
Ophryotrocha sp. f ASH-2022 voucher SIO:BIC:A14166 cytochrome c oxidase subunit I (COX1) gene, partial cds; mitochondrial	Ophryotrocha sp. f ASH-2022	46.1	46.1	1	0.042	100	687	OP311743.1
Ophryotrocha sp. f ASH-2022 voucher SIO:BIC:A14092 cytochrome c oxidase subunit I (COX1) gene, partial cds; mitochondrial	Ophryotrocha sp. f ASH-2022	46.1	46.1	1	0.042	100	597	OP311742.1
Phoridae sp. voucher ZRCBDP0375807 cytochrome c oxidase subunit I (COX1) gene, partial cds; mitochondrial	Phoridae sp.	46.1	46.1	1	0.042	100	658	OQ532712.1
Phoridae sp. voucher ZRCBDP0375701 cytochrome c oxidase subunit I (COX1) gene, partial cds; mitochondrial	Phoridae sp.	46.1	46.1	1	0.042	100	658	OQ532610.1
Phoridae sp. voucher ZRCBDP0373975 cytochrome c oxidase subunit I (COX1) gene, partial cds; mitochondrial	Phoridae sp.	46.1	46.1	1	0.042	100	658	OQ531147.1
Phoridae sp. voucher ZRCBDP0373974 cytochrome c oxidase subunit I (COX1) gene, partial cds; mitochondrial	Phoridae sp.	46.1	46.1	1	0.042	100	658	OQ531146.1
Phoridae sp. voucher ZRCBDP0373963 cytochrome c oxidase subunit I (COX1) gene, partial cds; mitochondrial	Phoridae sp.	46.1	46.1	1	0.042	100	658	OQ531135.1
Phoridae sp. voucher ZRCBDP0373962 cytochrome c oxidase subunit I (COX1) gene, partial cds; mitochondrial	Phoridae sp.	46.1	46.1	1	0.042	100	658	OQ531134.1
Phoridae sp. voucher ZRCBDP0373929 cytochrome c oxidase subunit I (COX1) gene, partial cds; mitochondrial	Phoridae sp.	46.1	46.1	1	0.042	100	658	OQ531102.1
Phoridae sp. voucher ZRCBDP0373898 cytochrome c oxidase subunit I (COX1) gene, partial cds; mitochondrial	Phoridae sp.	46.1	46.1	1	0.042	100	658	OQ531077.1
Phoridae sp. voucher ZRCBDP0373887 cytochrome c oxidase subunit I (COX1) gene, partial cds; mitochondrial	Phoridae sp.	46.1	46.1	1	0.042	100	658	OQ531068.1
Phoridae sp. voucher ZRCBDP0373886 cytochrome c oxidase subunit I (COX1) gene, partial cds; mitochondrial	Phoridae sp.	46.1	46.1	1	0.042	100	658	OQ531067.1
Phoridae sp. voucher ZRCBDP0363759 cytochrome c oxidase subunit I (COX1) gene, partial cds; mitochondrial	Phoridae sp.	46.1	46.1	1	0.042	100	658	OQ529836.1
Cacopsylla picta isolate AO356 cytochrome c oxidase subunit I (COX1) gene, partial cds; mitochondrial	Cacopsylla picta	46.1	46.1	1	0.042	100	659	OR351187.1
Cacopsylla picta isolate AO355 cytochrome c oxidase subunit I (COX1) gene, partial cds; mitochondrial	Cacopsylla picta	46.1	46.1	1	0.042	100	659	OR351186.1
Cacopsylla picta isolate AO351 cytochrome c oxidase subunit I (COX1) gene, partial cds; mitochondrial	Cacopsylla picta	46.1	46.1	1	0.042	100	659	OR351185.1
Cacopsylla picta isolate AO286 cytochrome c oxidase subunit I (COX1) gene, partial cds; mitochondrial	Cacopsylla picta	46.1	46.1	1	0.042	100	659	OR351184.1
Cacopsylla picta isolate 359-4 cytochrome c oxidase subunit I (COX1) gene, partial cds; mitochondrial	Cacopsylla picta	46.1	46.1	1	0.042	100	659	OR351183.1
Cacopsylla picta isolate 359-3 cytochrome c oxidase subunit I (COX1) gene, partial cds; mitochondrial	Cacopsylla picta	46.1	46.1	1	0.042	100	659	OR351182.1
Cacopsylla picta isolate 359-2 cytochrome c oxidase subunit I (COX1) gene, partial cds; mitochondrial	Cacopsylla picta	46.1	46.1	1	0.042	100	659	OR351181.1
Cacopsylla picta isolate 359-1 cytochrome c oxidase subunit I (COX1) gene, partial cds; mitochondrial	Cacopsylla picta	46.1	46.1	1	0.042	100	659	OR351180.1
Cacopsylla picta isolate 357-6 cytochrome c oxidase subunit I (COX1) gene, partial cds; mitochondrial	Cacopsylla picta	46.1	46.1	1	0.042	100	659	OR351179.1
Cacopsylla picta isolate 357-5 cytochrome c oxidase subunit I (COX1) gene, partial cds; mitochondrial	Cacopsylla picta	46.1	46.1	1	0.042	100	638	OR351178.1
Cacopsylla picta isolate 357-4 cytochrome c oxidase subunit I (COX1) gene, partial cds; mitochondrial	Cacopsylla picta	46.1	46.1	1	0.042	100	659	OR351177.1
Cacopsylla picta isolate 357-3 cytochrome c oxidase subunit I (COX1) gene, partial cds; mitochondrial	Cacopsylla picta	46.1	46.1	1	0.042	100	659	OR351176.1
Cacopsylla picta isolate 357-2 cytochrome c oxidase subunit I (COX1) gene, partial cds; mitochondrial	Cacopsylla picta	46.1	46.1	1	0.042	100	659	OR351175.1
Cacopsylla picta isolate 357-1 cytochrome c oxidase subunit I (COX1) gene, partial cds; mitochondrial	Cacopsylla picta	46.1	46.1	1	0.042	100	659	OR351174.1
Cacopsylla picta isolate AO395 cytochrome c oxidase subunit I (COX1) gene, partial cds; mitochondrial	Cacopsylla picta	46.1	46.1	1	0.042	100	659	OR351173.1
Cacopsylla picta isolate AO350 cytochrome c oxidase subunit I (COX1) gene, partial cds; mitochondrial	Cacopsylla picta	46.1	46.1	1	0.042	100	659	OR351172.1
Cacopsylla picta isolate AO283 cytochrome c oxidase subunit I (COX1) gene, partial cds; mitochondrial	Cacopsylla picta	46.1	46.1	1	0.042	100	659	OR351171.1
Cacopsylla picta isolate 61-12 cytochrome c oxidase subunit I (COX1) gene, partial cds; mitochondrial	Cacopsylla picta	46.1	46.1	1	0.042	100	659	OR351170.1
Cacopsylla picta isolate 61-8 cytochrome c oxidase subunit I (COX1) gene, partial cds; mitochondrial	Cacopsylla picta	46.1	46.1	1	0.042	100	659	OR351169.1
Cacopsylla picta isolate 61-4 cytochrome c oxidase subunit I (COX1) gene, partial cds; mitochondrial	Cacopsylla picta	46.1	46.1	1	0.042	100	659	OR351168.1
Cacopsylla picta isolate 61-1 cytochrome c oxidase subunit I (COX1) gene, partial cds; mitochondrial	Cacopsylla picta	46.1	46.1	1	0.042	100	659	OR351167.1
Cacopsylla picta isolate 51-6 cytochrome c oxidase subunit I (COX1) gene, partial cds; mitochondrial	Cacopsylla picta	46.1	46.1	1	0.042	100	645	OR351166.1
Cacopsylla picta isolate 51-4 cytochrome c oxidase subunit I (COX1) gene, partial cds; mitochondrial	Cacopsylla picta	46.1	46.1	1	0.042	100	659	OR351165.1
Cacopsylla picta isolate 51-20 cytochrome c oxidase subunit I (COX1) gene, partial cds; mitochondrial	Cacopsylla picta	46.1	46.1	1	0.042	100	659	OR351164.1
Cacopsylla picta isolate 51-11 cytochrome c oxidase subunit I (COX1) gene, partial cds; mitochondrial	Cacopsylla picta	46.1	46.1	1	0.042	100	659	OR351163.1
Cacopsylla picta isolate 51-10 cytochrome c oxidase subunit I (COX1) gene, partial cds; mitochondrial	Cacopsylla picta	46.1	46.1	1	0.042	100	647	OR351162.1
Cacopsylla picta isolate 498-8 cytochrome c oxidase subunit I (COX1) gene, partial cds; mitochondrial	Cacopsylla picta	46.1	46.1	1	0.042	100	659	OR351161.1
Cacopsylla picta isolate 498-7 cytochrome c oxidase subunit I (COX1) gene, partial cds; mitochondrial	Cacopsylla picta	46.1	46.1	1	0.042	100	659	OR351160.1
Cacopsylla picta isolate 491-16 cytochrome c oxidase subunit I (COX1) gene, partial cds; mitochondrial	Cacopsylla picta	46.1	46.1	1	0.042	100	659	OR351159.1
Cacopsylla picta isolate 491-15 cytochrome c oxidase subunit I (COX1) gene, partial cds; mitochondrial	Cacopsylla picta	46.1	46.1	1	0.042	100	659	OR351158.1
Cacopsylla picta isolate 491-14 cytochrome c oxidase subunit I (COX1) gene, partial cds; mitochondrial	Cacopsylla picta	46.1	46.1	1	0.042	100	659	OR351157.1
Cacopsylla picta isolate 491-13 cytochrome c oxidase subunit I (COX1) gene, partial cds; mitochondrial	Cacopsylla picta	46.1	46.1	1	0.042	100	640	OR351156.1
Selaserica impexa voucher X-SR1955 cytochrome oxidase subunit 1 (COI) gene, partial cds; mitochondrial	Selaserica impexa	46.1	46.1	1	0.042	100	658	OP270313.1
Meroplius fukuharai voucher Sepsidae003 mitochondrion, partial genome	Meroplius fukuharai	46.1	46.1	1	0.042	100	14803	OR270120.1
Japelion hirasei voucher AORI YK 3499 cytochrome c oxidase subunit I (COX1) gene, partial cds; mitochondrial	Japelion hirasei	46.1	46.1	1	0.042	100	658	OR438945.1
Dercas lycorias mitochondrion, complete genome	Dercas lycorias	46.1	46.1	1	0.042	100	15220	OR263671.1
Voria sp. isolate LH20-570 cytochrome c oxidase subunit I (COX1) gene, partial cds; mitochondrial	Voria sp.	46.1	46.1	1	0.042	100	585	OR433999.1
Vidius obscurior voucher OM-DZUP OM34.673 cytochrome c oxidase subunit I (COX1) gene, partial cds; mitochondrial	Vidius obscurior	46.1	46.1	1	0.042	100	658	OQ706089.1
Vidius similis voucher OM-DZUP NVG-17880H04 cytochrome c oxidase subunit I (COX1) gene, partial cds; mitochondrial	Vidius similis	46.1	46.1	1	0.042	100	658	OQ706087.1
Vidius similis voucher OM-DZUP NVG-17880H03 cytochrome c oxidase subunit I (COX1) gene, partial cds; mitochondrial	Vidius similis	46.1	46.1	1	0.042	100	658	OQ706086.1
Orthos hyalinus voucher AMNH:NVG-18026A06 cytochrome c oxidase subunit I (COX1) gene, partial cds; mitochondrial	Orthos hyalinus	46.1	46.1	1	0.042	100	658	OQ706063.1
Aedes japonicus mitochondrion, complete genome	Aedes japonicus	46.1	46.1	1	0.042	100	16848	NC_081591.1
Terastia meticulosalis voucher CSCA_22Q716 cytochrome c oxidase subunit I (COX1) gene, partial cds; mitochondrial	Terastia meticulosalis	46.1	46.1	1	0.042	100	671	OR378276.1
Trioza sp. A FM-2022a voucher VAITC8057 cytochrome c oxidase subunit I (COX1) gene, partial cds; mitochondrial	Trioza sp. A FM-2022a	46.1	46.1	1	0.042	100	516	ON970407.1
Cacopsylla falcicauda voucher PN153 cytochrome c oxidase subunit I (COX1) gene, partial cds; mitochondrial	Cacopsylla falcicauda	46.1	46.1	1	0.042	100	658	OR027237.1
Tachinidae sp. voucher IEGEBA-EVO-0210 cytochrome oxidase subunit 1 (COI) gene, partial cds; mitochondrial	Tachinidae sp.	46.1	46.1	1	0.042	100	658	OP034460.1
Tachinidae sp. voucher IEGEBA-EVO-0250 cytochrome oxidase subunit 1 (COI) gene, partial cds; mitochondrial	Tachinidae sp.	46.1	46.1	1	0.042	100	646	OP034457.1
Sarcophagidae sp. voucher IEGEBA-EVO-0204 cytochrome oxidase subunit 1 (COI) gene, partial cds; mitochondrial	Sarcophagidae sp.	46.1	46.1	1	0.042	100	658	OP034431.1
Culicidae sp. voucher IEGEBA-EVO-0086 cytochrome oxidase subunit 1 (COI) gene, partial cds; mitochondrial	Culicidae sp.	46.1	46.1	1	0.042	100	395	OP034217.1
Symmorphus murarius voucher TNH11-1130-2 cytochrome oxidase c subunit 1 gene, partial cds; tRNA-Leu gene, complete sequence; and cytochrome oxidase c subunit 2 gene, complete cds; mitochondrial	Symmorphus murarius	46.1	46.1	1	0.042	100	2439	OQ630997.1
Symmorphus murarius voucher TNH09-309-4 cytochrome oxidase c subunit 1 gene, partial cds; tRNA-Leu gene, complete sequence; and cytochrome oxidase c subunit 2 gene, complete cds; mitochondrial	Symmorphus murarius	46.1	46.1	1	0.042	100	2439	OQ630996.1
Crioceris asparagi genome assembly, chromosome: 6	Crioceris asparagi	46.1	46.1	1	0.042	100	48748575	OY293831.1
Sisyra terminalis genome assembly, chromosome: 1	Sisyra terminalis	46.1	46.1	1	0.042	100	71471792	OY292274.1
Crioceris asparagi genome assembly, chromosome: 4	Crioceris asparagi	46.1	114	1	0.042	100	82303132	OY293829.1
Sarcophaga argyrostoma mitochondrion, complete genome	Sarcophaga argyrostoma	46.1	46.1	1	0.042	100	16454	NC_081001.1
Sergentomyia sp. voucher SF#340 cytochrome c oxidase subunit I (COX1) gene, partial cds; mitochondrial	Sergentomyia sp.	46.1	46.1	1	0.042	100	597	ON714159.1
Sepia arabica isolate AM.C.483506 cytochrome c oxidase subunit I (COX1) gene, partial cds; mitochondrial	Sepia arabica	46.1	46.1	1	0.042	100	636	OP825048.1
Enigmadiplosis sp. 1-EA-2023 A360 mitochondrial COX1 gene for cytochrome c oxidase subunit 1, partial cds	Enigmadiplosis sp. 1-EA-2023	46.1	46.1	1	0.042	100	657	LC771105.1
Enigmadiplosis sp. 1-EA-2023 A359 mitochondrial COX1 gene for cytochrome c oxidase subunit 1, partial cds	Enigmadiplosis sp. 1-EA-2023	46.1	46.1	1	0.042	100	657	LC771104.1
Enigmadiplosis sp. 1-EA-2023 A358 mitochondrial COX1 gene for cytochrome c oxidase subunit 1, partial cds	Enigmadiplosis sp. 1-EA-2023	46.1	46.1	1	0.042	100	657	LC771103.1
Sarcophaga peregrina isolate BMNSKW cytochrome c oxidase subunit I (COX1) gene, partial cds; mitochondrial	Sarcophaga peregrina	46.1	46.1	1	0.042	100	514	OR143406.1
Ligidium sp. WH-2022-NIIGATA1 NS032 mitochondrial COX1 gene for cytochrome oxidase subunit 1, partial cds	Ligidium sp. WH-2022-NIIGATA1	46.1	46.1	1	0.042	100	617	LC711231.1
Ligidium sp. WH-2022-NIIGATA1 NS0317 mitochondrial COX1 gene for cytochrome oxidase subunit 1, partial cds	Ligidium sp. WH-2022-NIIGATA1	46.1	46.1	1	0.042	100	617	LC711229.1
Ligidium sp. WH-2022-NIIGATA1 NS0316 mitochondrial COX1 gene for cytochrome oxidase subunit 1, partial cds	Ligidium sp. WH-2022-NIIGATA1	46.1	46.1	1	0.042	100	617	LC711228.1
Ligidium sp. WH-2022-NIIGATA1 NS0314 mitochondrial COX1 gene for cytochrome oxidase subunit 1, partial cds	Ligidium sp. WH-2022-NIIGATA1	46.1	46.1	1	0.042	100	617	LC711227.1
Ligidium sp. WH-2022-NIIGATA1 NS031 mitochondrial COX1 gene for cytochrome oxidase subunit 1, partial cds	Ligidium sp. WH-2022-NIIGATA1	46.1	46.1	1	0.042	100	617	LC711226.1
Ligidium sp. WH-2022-NIIGATA1 NS0309 mitochondrial COX1 gene for cytochrome oxidase subunit 1, partial cds	Ligidium sp. WH-2022-NIIGATA1	46.1	46.1	1	0.042	100	617	LC711225.1
Ligidium sp. WH-2022-NIIGATA1 NS0306 mitochondrial COX1 gene for cytochrome oxidase subunit 1, partial cds	Ligidium sp. WH-2022-NIIGATA1	46.1	46.1	1	0.042	100	617	LC711224.1
Ligidium sp. WH-2022-NIIGATA1 NS0301 mitochondrial COX1 gene for cytochrome oxidase subunit 1, partial cds	Ligidium sp. WH-2022-NIIGATA1	46.1	46.1	1	0.042	100	617	LC711223.1
Limacodidae sp. voucher L145 cytochrome c oxidase subunit I (COX1) gene, partial cds; mitochondrial	Limacodidae sp.	46.1	46.1	1	0.042	100	658	OQ789088.1
Limacodidae sp. voucher NW02 cytochrome c oxidase subunit I (COX1) gene, partial cds; mitochondrial	Limacodidae sp.	46.1	46.1	1	0.042	100	658	OQ789087.1
Limacodidae sp. voucher NW01 cytochrome c oxidase subunit I (COX1) gene, partial cds; mitochondrial	Limacodidae sp.	46.1	46.1	1	0.042	100	658	OQ789086.1
Cacopsylla picta tRNA-Tyr (trnY) gene, partial sequence; and cytochrome c oxidase subunit I (COI) gene, partial cds; mitochondrial	Cacopsylla picta	46.1	46.1	1	0.042	100	736	OQ631078.1
Troglodiplura beirutpakbarai isolate SAMNN30810 cytochrome c oxidase subunit I (COX1) gene, partial cds; mitochondrial	Troglodiplura beirutpakbarai	46.1	46.1	1	0.042	100	658	OQ922004.1
Troglodiplura beirutpakbarai isolate SAMNN30809 cytochrome c oxidase subunit I (COX1) gene, partial cds; mitochondrial	Troglodiplura beirutpakbarai	46.1	46.1	1	0.042	100	658	OQ922003.1
Troglodiplura beirutpakbarai isolate SAMNN30808 cytochrome c oxidase subunit I (COX1) gene, partial cds; mitochondrial	Troglodiplura beirutpakbarai	46.1	46.1	1	0.042	100	658	OQ922002.1
Mordellistena lindbergi voucher DSBS 280 cytochrome oxidase subunit 1 (COI) gene, partial cds; mitochondrial	Mordellistena lindbergi	46.1	46.1	1	0.042	100	658	OP586771.1
Mordellistena lindbergi voucher DSBS 271 cytochrome oxidase subunit 1 (COI) gene, partial cds; mitochondrial	Mordellistena lindbergi	46.1	46.1	1	0.042	100	658	OP586767.1
Phyllonorycter similis voucher 20.1-17 cytochrome oxidase subunit 1 (COI) gene, partial cds; mitochondrial	Phyllonorycter similis	46.1	46.1	1	0.042	100	610	OQ801386.1
Phyllonorycter similis voucher 13.4-44 cytochrome oxidase subunit 1 (COI) gene, partial cds; mitochondrial	Phyllonorycter similis	46.1	46.1	1	0.042	100	610	OQ801385.1
Nycteribia allotopa mitochondrion, complete genome	Nycteribia allotopa	46.1	46.1	1	0.042	100	15161	NC_080267.1
Tachypleus tridentatus mitochondrion, complete genome	Tachypleus tridentatus	46.1	46.1	1	0.042	100	15006	MW420922.1
Limoniidae gen. 1 sp. 2 RB-2023a voucher MAIS08071602 cytochrome c oxidase subunit I (COX1) gene, partial cds; mitochondrial	Limoniidae gen. 1 sp. 2 RB-2023a	46.1	46.1	1	0.042	100	540	OQ873439.1
Limoniidae gen. 1 sp. 2 RB-2023a voucher SRP#05072501 cytochrome c oxidase subunit I (COX1) gene, partial cds; mitochondrial	Limoniidae gen. 1 sp. 2 RB-2023a	46.1	46.1	1	0.042	100	540	OQ873438.1
Limoniidae gen. 1 sp. 1 RB-2023a voucher MAIS2009071901 cytochrome c oxidase subunit I (COX1) gene, partial cds; mitochondrial	Limoniidae gen. 1 sp. 1 RB-2023a	46.1	46.1	1	0.042	100	540	OQ873437.1
Forcipomyia sp. 14ES voucher HED-Cer236 cytochrome oxidase subunit 1 (COI) gene, partial cds; mitochondrial	Forcipomyia sp. 14ES	46.1	46.1	1	0.042	100	658	ON342297.1
Forcipomyia sp. 14ES voucher HED-Cer283 cytochrome oxidase subunit 1 (COI) gene, partial cds; mitochondrial	Forcipomyia sp. 14ES	46.1	46.1	1	0.042	100	658	ON342289.1
Cyrestis thyodamas mitochondrion, complete genome	Cyrestis thyodamas	46.1	46.1	1	0.042	100	15255	OP526836.1
Iphiaulax sp. 'romeenaae' voucher CCDB-024263-H05 cytochrome oxidase subunit 1 (COI) gene, partial cds; mitochondrial	Iphiaulax sp. 'romeenaae'	46.1	46.1	1	0.042	100	538	ON256715.1
Bracon sp. voucher BIOUG30564-G12 cytochrome oxidase subunit 1 (COI) gene, partial cds; mitochondrial	Bracon sp.	46.1	46.1	1	0.042	100	589	ON256714.1
Gibbalaria scabellana isolate JWB-DNA-22-035 cytochrome oxidase subunit 1 gene, partial cds; mitochondrial	Gibbalaria scabellana	46.1	46.1	1	0.042	100	654	OQ319048.1
Gibbalaria divergana isolate ZEAT107 cytochrome oxidase subunit 1 gene, partial cds; mitochondrial	Gibbalaria divergana	46.1	46.1	1	0.042	100	654	OQ319043.1
Gibbalaria scabellana isolate JWB-DNA-22-039 cytochrome oxidase subunit 1 gene, partial cds; mitochondrial	Gibbalaria scabellana	46.1	46.1	1	0.042	100	654	OQ319039.1
Gibbalaria scabellana isolate JWB-DNA-22-036 cytochrome oxidase subunit 1 gene, partial cds; mitochondrial	Gibbalaria scabellana	46.1	46.1	1	0.042	100	654	OQ319038.1
Rhiostoma sp. MO48 cytochrome c oxidase subunit I (COX1) gene, partial cds; mitochondrial	Rhiostoma sp. MO48	46.1	46.1	1	0.042	100	660	OP491263.1
Rhiostoma sp. MO47 cytochrome c oxidase subunit I (COX1) gene, partial cds; mitochondrial	Rhiostoma sp. MO47	46.1	46.1	1	0.042	100	660	OP491262.1
Rhiostoma sp. MO46 cytochrome c oxidase subunit I (COX1) gene, partial cds; mitochondrial	Rhiostoma sp. MO46	46.1	46.1	1	0.042	100	660	OP491261.1
Rhiostoma sp. MO23 cytochrome c oxidase subunit I (COX1) gene, partial cds; mitochondrial	Rhiostoma sp. MO23	46.1	46.1	1	0.042	100	660	OP491260.1
Rhiostoma sp. MO22 cytochrome c oxidase subunit I (COX1) gene, partial cds; mitochondrial	Rhiostoma sp. MO22	46.1	46.1	1	0.042	100	660	OP491259.1
Campyloneurus sp. voucher CCDB-24264-B04 cytochrome oxidase subunit 1 (COI) gene, partial cds; mitochondrial	Campyloneurus sp.	46.1	46.1	1	0.042	100	631	ON325303.1
Iphiaulax sp. voucher CCDB-06325-D03 cytochrome oxidase subunit 1 (COI) gene, partial cds; mitochondrial	Iphiaulax sp.	46.1	46.1	1	0.042	100	625	ON325293.1
Bracon sp. voucher BIOUG32144-C06 cytochrome oxidase subunit 1 (COI) gene, partial cds; mitochondrial	Bracon sp.	46.1	46.1	1	0.042	100	555	ON325283.1
Compsobraconoides sp. voucher CCDB-024263-H08 cytochrome oxidase subunit 1 (COI) gene, partial cds; mitochondrial	Compsobraconoides sp.	46.1	46.1	1	0.042	100	634	ON325269.1
Bracon sp. voucher CGTURK-1406 cytochrome oxidase subunit 1 (COI) gene, partial cds; mitochondrial	Bracon sp.	46.1	46.1	1	0.042	100	657	ON325247.1
Bracon sp. voucher BIOUG14641-E08 cytochrome oxidase subunit 1 (COI) gene, partial cds; mitochondrial	Bracon sp.	46.1	46.1	1	0.042	100	632	ON325236.1
Vipio sp. 'piceipalpis' voucher CCDB-06325-C01 cytochrome oxidase subunit 1 (COI) gene, partial cds; mitochondrial	Vipio sp. 'piceipalpis'	46.1	46.1	1	0.042	100	625	ON325200.1
Bracon sp. voucher CGTURK-1133 cytochrome oxidase subunit 1 (COI) gene, partial cds; mitochondrial	Bracon sp.	46.1	46.1	1	0.042	100	658	ON325186.1
Bracon sp. voucher CGTURK-0566 cytochrome oxidase subunit 1 (COI) gene, partial cds; mitochondrial	Bracon sp.	46.1	46.1	1	0.042	100	658	ON325123.1
Bracon sp. voucher BIOUG31323-H01 cytochrome oxidase subunit 1 (COI) gene, partial cds; mitochondrial	Bracon sp.	46.1	46.1	1	0.042	100	565	ON325117.1
Bracon alexamasisae voucher BIOUG31518-E04 cytochrome oxidase subunit 1 (COI) gene, partial cds; mitochondrial	Bracon alexamasisae	46.1	46.1	1	0.042	100	588	ON325103.1
Plesiobracon sp. voucher BIOUG21662-F06 cytochrome oxidase subunit 1 (COI) gene, partial cds; mitochondrial	Plesiobracon sp.	46.1	46.1	1	0.042	100	534	ON325095.1
Bracon sp. voucher CCDB-26502-F5 cytochrome oxidase subunit 1 (COI) gene, partial cds; mitochondrial	Bracon sp.	46.1	46.1	1	0.042	100	608	ON325033.1
Bracon sp. voucher BIOUG07751-F07 cytochrome oxidase subunit 1 (COI) gene, partial cds; mitochondrial	Bracon sp.	46.1	46.1	1	0.042	100	658	ON325030.1
Bracon sp. voucher BIOUG18919-B01 cytochrome oxidase subunit 1 (COI) gene, partial cds; mitochondrial	Bracon sp.	46.1	46.1	1	0.042	100	549	ON325026.1
Bracon sp. voucher BIOUG14237-C02 cytochrome oxidase subunit 1 (COI) gene, partial cds; mitochondrial	Bracon sp.	46.1	46.1	1	0.042	100	579	ON325014.1
Soter sp. voucher CCDB-024263-F10 cytochrome oxidase subunit 1 (COI) gene, partial cds; mitochondrial	Soter sp.	46.1	46.1	1	0.042	100	634	ON324972.1
Bracon sp. voucher CGTURK-0786 cytochrome oxidase subunit 1 (COI) gene, partial cds; mitochondrial	Bracon sp.	46.1	46.1	1	0.042	100	658	ON324931.1
Syntomernus sp. A-MKC voucher wyy150514_F05 cytochrome oxidase subunit 1 (COI) gene, partial cds; mitochondrial	Syntomernus sp. A-MKC	46.1	46.1	1	0.042	100	702	ON324898.1
Scutibracon sp. voucher BIOUG36019-F08 cytochrome oxidase subunit 1 (COI) gene, partial cds; mitochondrial	Scutibracon sp.	46.1	46.1	1	0.042	100	592	ON324867.1
Sculptolobus sp. voucher BIOUG16971-E09 cytochrome oxidase subunit 1 (COI) gene, partial cds; mitochondrial	Sculptolobus sp.	46.1	46.1	1	0.042	100	537	ON324853.1
Habrobracon sp. voucher BIOUG17442-A09 cytochrome oxidase subunit 1 (COI) gene, partial cds; mitochondrial	Habrobracon sp.	46.1	46.1	1	0.042	100	658	ON324847.1
Bracon sp. voucher CGTURK-1770 cytochrome oxidase subunit 1 (COI) gene, partial cds; mitochondrial	Bracon sp.	46.1	46.1	1	0.042	100	658	ON324843.1
Atelomycterus marmoratus isolate Sibu voucher Q50 cytochrome c oxidase subunit I (COX1) gene, partial cds; mitochondrial	Atelomycterus marmoratus	46.1	46.1	1	0.042	100	654	OQ384995.1
Trigonopterus sp. 884 AR-2022a voucher ARC5553 cytochrome c oxidase subunit I (COX1) gene, partial cds; mitochondrial	Trigonopterus sp. 884 AR-2022a	46.1	46.1	1	0.042	100	1437	ON145748.1
Platypus cylindrus genome assembly, chromosome: 1	Platypus cylindrus	46.1	92.2	1	0.042	100	53441370	OX456488.1
Abedus herberti cytochrome oxidase subunit 1 (COI) gene, partial cds; mitochondrial	Abedus herberti	46.1	46.1	1	0.042	100	536	MW724988.1
Idioscopus ventrispinus voucher 202302-10 mitochondrion, complete genome	Idioscopus ventrispinus	46.1	46.1	1	0.042	100	15649	NC_072996.1
Neocalyptis sp. voucher TD-20A cytochrome c oxidase subunit I (COX1) gene, partial cds; mitochondrial	Neocalyptis sp.	46.1	46.1	1	0.042	100	611	OQ566893.1
Forsterinaria falcata voucher KW_15_119 cytochrome c oxidase subunit I (COX1) gene, partial cds; mitochondrial	Forsterinaria falcata	46.1	46.1	1	0.042	100	668	OQ308067.1
Forsterinaria difficilis voucher LEP_58282 cytochrome c oxidase subunit I (COX1) gene, partial cds; mitochondrial	Forsterinaria difficilis	46.1	46.1	1	0.042	100	663	OQ308063.1
Cissia eous voucher AC_18_048 cytochrome c oxidase subunit I (COX1) gene, partial cds; mitochondrial	Cissia eous	46.1	46.1	1	0.042	100	860	OQ307951.1
Splendeuptychia sp. clorimena 04 ME-2023a voucher KW_15_059 cytochrome c oxidase subunit I (COX1) gene, partial cds; mitochondrial	Splendeuptychia sp. clorimena 04 ME-2023a	46.1	46.1	1	0.042	100	561	OQ307863.1
Phocoderma betis mitochondrion, complete genome	Phocoderma betis	46.1	46.1	1	0.042	100	14919	NC_072551.1
Sarcophaga brevicornis voucher Sarcophaga_brevicornis cytochrome c oxidase subunit I (COX1) gene, partial cds; mitochondrial	Sarcophaga brevicornis	46.1	46.1	1	0.042	100	1299	OQ519753.1
Haemagogus spegazzinii voucher FO 8-100 cytochrome c oxidase subunit I (COX1) gene, partial cds; mitochondrial	Haemagogus spegazzinii	46.1	46.1	1	0.042	100	474	OQ512001.1
Haemagogus spegazzinii voucher CHIM 20 S3-101 cytochrome c oxidase subunit I (COX1) gene, partial cds; mitochondrial	Haemagogus spegazzinii	46.1	46.1	1	0.042	100	463	OQ511940.1
Haemagogus spegazzinii voucher CHIM 20 S3-100 cytochrome c oxidase subunit I (COX1) gene, partial cds; mitochondrial	Haemagogus spegazzinii	46.1	46.1	1	0.042	100	463	OQ511485.1
Zygomyia sp. ta EO-2022 voucher MECN-EN-DIP-4868 cytochrome c oxidase subunit I (COX1) gene, partial cds; mitochondrial	Zygomyia sp. ta EO-2022	46.1	46.1	1	0.042	100	658	OP747432.1
Nemophora smaragdaspis voucher SaY441 cytochrome oxidase subunit 1 (COI) gene, partial cds; mitochondrial	Nemophora smaragdaspis	46.1	46.1	1	0.042	100	658	ON256889.1
Palaeostigus palpalis voucher PR72 cytochrome c oxidase subunit I (COX1) gene, partial cds; mitochondrial	Palaeostigus palpalis	46.1	46.1	1	0.042	100	629	OM321407.1
Pseudovostox brindlei 2021BCDNA30 mitochondrial COX1 gene for cytochrome c oxidase subunit 1, partial cds	Pseudovostox brindlei	46.1	46.1	1	0.042	100	660	LC715969.1
Rhagonycha nigroimpressa mitochondrion, complete genome	Rhagonycha nigroimpressa	46.1	46.1	1	0.042	100	16261	NC_072136.1
Hygrobates calliger voucher CCDB 38392 G05 cytochrome oxidase subunit 1 (COI) gene, partial cds; mitochondrial	Hygrobates calliger	46.1	46.1	1	0.042	100	623	OM502293.1
Rhagonycha flava voucher MHBU 2-CA107 cytochrome c oxidase subunit I (COX1) gene, partial cds; mitochondrial	Rhagonycha flava	46.1	46.1	1	0.042	100	600	MZ539685.1
Nycteribia sp. B GC-2023a isolate GBW28d cytochrome c oxidase subunit I (COX1) gene, partial cds; mitochondrial	Nycteribia sp. B GC-2023a	46.1	46.1	1	0.042	100	609	OQ184588.1
Nycteribia sp. B GC-2023a isolate LBW42c cytochrome c oxidase subunit I (COX1) gene, partial cds; mitochondrial	Nycteribia sp. B GC-2023a	46.1	46.1	1	0.042	100	609	OQ184587.1
Zaops ostreum isolate SERCINVERT3034 cytochrome oxidase subunit 1 (COI) gene, partial cds; mitochondrial	Zaops ostreum	46.1	46.1	1	0.042	100	658	OQ323367.1
Crisia sp. SERC INVERT 2804 isolate SERCINVERT2804 cytochrome oxidase subunit 1 (COI) gene, partial cds; mitochondrial	Crisia sp. SERC INVERT 2804	46.1	46.1	1	0.042	100	655	OQ322690.1
Zaops ostreum isolate SERCINVERT3033 cytochrome oxidase subunit 1 (COI) gene, partial cds; mitochondrial	Zaops ostreum	46.1	46.1	1	0.042	100	658	OQ322671.1
Mesochorus sp. 'unounoseis' voucher DHJPAR0053159 cytochrome oxidase subunit 1 (COI) gene, partial cds; mitochondrial	Mesochorus sp. 'unounoseis'	46.1	46.1	1	0.042	100	658	OM237753.1
Mesochorus sp. 'unotrescero' voucher BIOUG28085-C08 cytochrome oxidase subunit 1 (COI) gene, partial cds; mitochondrial	Mesochorus sp. 'unotrescero'	46.1	46.1	1	0.042	100	600	OM237706.1
Mesochorus sp. 'unocincocero' voucher DHJPAR0045510 cytochrome oxidase subunit 1 (COI) gene, partial cds; mitochondrial	Mesochorus sp. 'unocincocero'	46.1	46.1	1	0.042	100	658	OM237700.1
Mesochorus sp. 'sietedos' voucher DHJPAR0061695 cytochrome oxidase subunit 1 (COI) gene, partial cds; mitochondrial	Mesochorus sp. 'sietedos'	46.1	46.1	1	0.042	100	658	OM237685.1
Mesochorus sp. 'unodosseis' voucher BIOUG60354-A02 cytochrome oxidase subunit 1 (COI) gene, partial cds; mitochondrial	Mesochorus sp. 'unodosseis'	46.1	46.1	1	0.042	100	655	OM237681.1
Neptis hylas isolate NALDERA, RN8 cytochrome c oxidase subunit I (COX1) gene, partial cds; mitochondrial	Neptis hylas	46.1	46.1	1	0.042	100	598	OQ204583.1
Ampittia subvittatus mitochondrion, complete genome	Ampittia subvittatus	46.1	46.1	1	0.042	100	15239	NC_070113.1
Nesticus holsingeri voucher SDSU_N531 cytochrome c oxidase subunit I (COX1) gene, partial cds; mitochondrial	Nesticus holsingeri	46.1	46.1	1	0.042	100	1062	OQ095002.1
Dodona dipoea mitochondrion, complete genome	Dodona dipoea	46.1	46.1	1	0.042	100	15204	NC_070091.1
Paectes pygmaea voucher ZMH-DNA0089 cytochrome c oxidase subunit I (COX1) gene, partial cds; mitochondrial	Paectes pygmaea	46.1	46.1	1	0.042	100	630	OQ064218.1
Odontodes seranensis voucher NW17777 cytochrome c oxidase subunit I (COX1) gene, partial cds; mitochondrial	Odontodes seranensis	46.1	46.1	1	0.042	100	670	OQ064174.1
Dodona eugenes mitochondrion, complete genome	Dodona eugenes	46.1	46.1	1	0.042	100	15701	ON710997.1
Sarcophaga fani mitochondrion, complete genome	Sarcophaga fani	46.1	46.1	1	0.042	100	16310	NC_069640.1
Taxigramma karakulensis mitochondrion, complete genome	Taxigramma karakulensis	46.1	46.1	1	0.042	100	16543	NC_069629.1
Aedes japonicus japonicus voucher IPPTS-FRRC09 cytochrome oxidase subunit I (COI) gene, partial cds; mitochondrial	Aedes japonicus japonicus	46.1	46.1	1	0.042	100	658	OK148716.1
Aedes japonicus japonicus voucher IPPTS-FRRC08 cytochrome oxidase subunit I (COI) gene, partial cds; mitochondrial	Aedes japonicus japonicus	46.1	46.1	1	0.042	100	658	OK148715.1
Aedes japonicus japonicus voucher IPPTS-FRRC07 cytochrome oxidase subunit I (COI) gene, partial cds; mitochondrial	Aedes japonicus japonicus	46.1	46.1	1	0.042	100	658	OK148714.1
Aedes japonicus japonicus voucher IPPTS-FRRC06 cytochrome oxidase subunit I (COI) gene, partial cds; mitochondrial	Aedes japonicus japonicus	46.1	46.1	1	0.042	100	658	OK148713.1
Aedes japonicus japonicus voucher IPPTS-FRRC05 cytochrome oxidase subunit I (COI) gene, partial cds; mitochondrial	Aedes japonicus japonicus	46.1	46.1	1	0.042	100	658	OK148712.1
Lithophane socia genome assembly, chromosome: 8	Lithophane socia	46.1	46.1	1	0.042	100	17571233	OX383259.1
Lymantini sp. voucher CNCCOLVG00010089 cytochrome oxidase subunit 1 (COI) gene, partial cds; mitochondrial	Lymantini sp.	46.1	46.1	1	0.042	100	580	OL671093.1
Pyralidae sp. voucher BC-MNHN0567 cytochrome oxidase subunit 1 (COI) gene, partial cds; mitochondrial	Pyralidae sp.	46.1	46.1	1	0.042	100	658	OL670961.1
Lepidostoma inops mitochondrion, complete genome	Lepidostoma inops	46.1	46.1	1	0.042	100	15310	NC_069266.1
Heteraphorura sp. 2 MD-2021a isolate 84FC cytochrome c oxidase subunit I (COX1) gene, partial cds; mitochondrial	Heteraphorura sp. 2 MD-2021a	46.1	46.1	1	0.042	100	518	OL679594.1
Heteraphorura sp. 2 MD-2021a isolate 83FC cytochrome c oxidase subunit I (COX1) gene, partial cds; mitochondrial	Heteraphorura sp. 2 MD-2021a	46.1	46.1	1	0.042	100	518	OL679593.1
Heteraphorura sp. 2 MD-2021a isolate 64FC cytochrome c oxidase subunit I (COX1) gene, partial cds; mitochondrial	Heteraphorura sp. 2 MD-2021a	46.1	46.1	1	0.042	100	518	OL679582.1
Heteraphorura sp. 2 MD-2021a isolate 120FC cytochrome c oxidase subunit I (COX1) gene, partial cds; mitochondrial	Heteraphorura sp. 2 MD-2021a	46.1	46.1	1	0.042	100	518	OL679568.1
Heteraphorura sp. 2 MD-2021a isolate 119FC cytochrome c oxidase subunit I (COX1) gene, partial cds; mitochondrial	Heteraphorura sp. 2 MD-2021a	46.1	46.1	1	0.042	100	518	OL679566.1
Tenguella musiva voucher [PDK231] cytochrome c oxidase subunit I (COX1) gene, partial cds; mitochondrial	Tenguella musiva	46.1	46.1	1	0.042	100	625	OP884635.1
Chironomus claggi mitochondrion, complete genome	Chironomus claggi	46.1	46.1	1	0.042	100	15781	NC_069031.1
Copaxa mannana voucher KLWBC-038 cytochrome oxidase subunit 1 (COI) gene, partial cds; mitochondrial	Copaxa mannana	46.1	46.1	1	0.042	100	619	MW210861.1
Copaxa mannana voucher BC-RBP 8468 cytochrome oxidase subunit 1 (COI) gene, partial cds; mitochondrial	Copaxa mannana	46.1	46.1	1	0.042	100	658	MW210688.1
Copaxa mannana voucher KLWBC-037 cytochrome oxidase subunit 1 (COI) gene, partial cds; mitochondrial	Copaxa mannana	46.1	46.1	1	0.042	100	619	MW210660.1
Copaxa mannana voucher SNB 4947 cytochrome oxidase subunit 1 (COI) gene, partial cds; mitochondrial	Copaxa mannana	46.1	46.1	1	0.042	100	658	MW210658.1
Copaxa mannana voucher SNB 5196 cytochrome oxidase subunit 1 (COI) gene, partial cds; mitochondrial	Copaxa mannana	46.1	46.1	1	0.042	100	658	MW210649.1
Copaxa mannana voucher SNB 5197 cytochrome oxidase subunit 1 (COI) gene, partial cds; mitochondrial	Copaxa mannana	46.1	46.1	1	0.042	100	658	MW210090.1
Copaxa mannana voucher BC-FMP-0077 cytochrome oxidase subunit 1 (COI) gene, partial cds; mitochondrial	Copaxa mannana	46.1	46.1	1	0.042	100	658	MW209974.1
Aedes japonicus from USA cytochrome c oxidase subunit I (COX1) gene, partial cds; mitochondrial	Aedes japonicus	46.1	46.1	1	0.042	100	424	OP828912.1
Aedes japonicus from USA cytochrome c oxidase subunit I (COX1) gene, partial cds; mitochondrial	Aedes japonicus	46.1	46.1	1	0.042	100	654	OP828911.1
Lispe septentrionalis cytochrome c oxidase subunit I (COX1) gene, partial cds; mitochondrial	Lispe septentrionalis	46.1	46.1	1	0.042	100	684	OP524408.1
Lispe melaleuca cytochrome c oxidase subunit I (COX1) gene, partial cds; mitochondrial	Lispe melaleuca	46.1	46.1	1	0.042	100	552	OP524391.1
Ctenocephalides felis felis isolate flea79 cytochrome c oxidase subunit I (COX1) gene, partial cds; mitochondrial	Ctenocephalides felis felis	46.1	46.1	1	0.042	100	498	OP793475.1
Ctenocephalides felis felis isolate flea100 cytochrome c oxidase subunit I (COX1) gene, partial cds; mitochondrial	Ctenocephalides felis felis	46.1	46.1	1	0.042	100	498	OP793474.1
Ctenocephalides felis felis isolate flea136 cytochrome c oxidase subunit I (COX1) gene, partial cds; mitochondrial	Ctenocephalides felis felis	46.1	46.1	1	0.042	100	498	OP793473.1
Aedes japonicus from USA cytochrome c oxidase subunit I (COX1) gene, partial cds; mitochondrial	Aedes japonicus	46.1	46.1	1	0.042	100	573	OP787193.1
Ochlerotatus canadensis from USA cytochrome c oxidase subunit I (COX1) gene, partial cds; mitochondrial	Ochlerotatus canadensis	46.1	46.1	1	0.042	100	576	OP787077.1
Culex telesilla EM_121 mitochondrial COX1 gene for cytochrome c oxidase subunit 1, partial cds	Culex telesilla	46.1	46.1	1	0.042	100	628	LC670097.1
Culex telesilla EM_120 mitochondrial COX1 gene for cytochrome c oxidase subunit 1, partial cds	Culex telesilla	46.1	46.1	1	0.042	100	637	LC670096.1
Culex telesilla EM_119 mitochondrial COX1 gene for cytochrome c oxidase subunit 1, partial cds	Culex telesilla	46.1	46.1	1	0.042	100	628	LC670095.1
Culex telesilla EM_117 mitochondrial COX1 gene for cytochrome c oxidase subunit 1, partial cds	Culex telesilla	46.1	46.1	1	0.042	100	637	LC670094.1
Aedes metallicus EM_286 mitochondrial COX1 gene for cytochrome c oxidase subunit 1, partial cds	Aedes metallicus	46.1	46.1	1	0.042	100	629	LC662765.1
Nemotaulius admorsus T268 mitochondrial COX1 gene for cytochrome c oxidase subunit 1, partial cds	Nemotaulius admorsus	46.1	46.1	1	0.042	100	658	LC735806.1
Nemotaulius admorsus T267 mitochondrial COX1 gene for cytochrome c oxidase subunit 1, partial cds	Nemotaulius admorsus	46.1	46.1	1	0.042	100	658	LC735805.1
Rhyacophila yosiiana T215 mitochondrial COX1 gene for cytochrome c oxidase subunit 1, partial cds	Rhyacophila yosiiana	46.1	46.1	1	0.042	100	658	LC735754.1
Rhyacophila yosiiana T204 mitochondrial COX1 gene for cytochrome c oxidase subunit 1, partial cds	Rhyacophila yosiiana	46.1	46.1	1	0.042	100	658	LC735743.1
Rhipidia domestica isolate Spain_1637 cytochrome c oxidase subunit I (COX1) gene, partial cds; mitochondrial	Rhipidia domestica	46.1	46.1	1	0.042	100	595	OP734809.1
Rhipidia domestica isolate Spain_1636 cytochrome c oxidase subunit I (COX1) gene, partial cds; mitochondrial	Rhipidia domestica	46.1	46.1	1	0.042	100	584	OP734808.1
Penaeus duorarum voucher HBG1114 mitochondrion, complete genome	Penaeus duorarum	46.1	46.1	1	0.042	100	15971	NC_068255.1
Ochlerotatus canadensis from USA cytochrome c oxidase subunit I (COX1) gene, partial cds; mitochondrial	Ochlerotatus canadensis	46.1	46.1	1	0.042	100	638	OP730904.1
Aedes japonicus from USA cytochrome c oxidase subunit I (COX1) gene, partial cds; mitochondrial	Aedes japonicus	46.1	46.1	1	0.042	100	650	OP730899.1
Ochlerotatus canadensis from USA cytochrome c oxidase subunit I (COX1) gene, partial cds; mitochondrial	Ochlerotatus canadensis	46.1	46.1	1	0.042	100	654	OP727303.1
Iscadia furcifera voucher YB-BCI177354 cytochrome oxidase subunit 1 (COI) gene, partial cds; mitochondrial	Iscadia furcifera	46.1	46.1	1	0.042	100	658	OM415325.1
Macrotes commatica voucher YB-BCI39930.2 cytochrome oxidase subunit 1 (COI) gene, partial cds; mitochondrial	Macrotes commatica	46.1	46.1	1	0.042	100	561	OM415171.1
Syngamia sp. florellaDHJ02 voucher YB-BCI170875 cytochrome oxidase subunit 1 (COI) gene, partial cds; mitochondrial	Syngamia sp. florellaDHJ02	46.1	46.1	1	0.042	100	658	OM415087.1
Heliomata glarearia voucher 32571 cytochrome c oxidase subunit I (COX1) gene, partial cds; mitochondrial	Heliomata glarearia	46.1	46.1	1	0.042	100	622	OK147648.1
Heliomata glarearia voucher 32475 cytochrome c oxidase subunit I (COX1) gene, partial cds; mitochondrial	Heliomata glarearia	46.1	46.1	1	0.042	100	622	OK147647.1
Heliomata glarearia voucher 32572 cytochrome c oxidase subunit I (COX1) gene, partial cds; mitochondrial	Heliomata glarearia	46.1	46.1	1	0.042	100	622	OK147646.1
Aedes japonicus japonicus isolate Ae21OCNV006 mitochondrion, complete genome	Aedes japonicus japonicus	46.1	46.1	1	0.042	100	16528	OP373191.1
Munida thoe isolate PP037 cytochrome c oxidase subunit I (COX1) gene, partial cds; mitochondrial	Trapezionida thoe	46.1	46.1	1	0.042	100	639	OP215754.1
Munida thoe isolate PP028 cytochrome c oxidase subunit I (COX1) gene, partial cds; mitochondrial	Trapezionida thoe	46.1	46.1	1	0.042	100	639	OP215753.1
Pleuroncodes monodon isolate M005 cytochrome c oxidase subunit I (COX1) gene, partial cds; mitochondrial	Grimothea monodon	46.1	46.1	1	0.042	100	639	OP215642.1
Culicoides palpifer voucher ww20967 cytochrome oxidase subunit 1 (COI) gene, partial cds; mitochondrial	Culicoides palpifer	46.1	46.1	1	0.042	100	687	ON002364.1
Halacarellus petiti voucher UFMGAC200346 cytochrome c oxidase subunit I (COX1) gene, partial cds; mitochondrial	Halacarellus petiti	46.1	46.1	1	0.042	100	1146	OM401620.1
Hyperaspis sp. voucher CH766-A11 cytochrome oxidase subunit 1 (COI) gene, partial cds; mitochondrial	Hyperaspis sp.	46.1	46.1	1	0.042	100	650	OK505718.1
Hyperaspis sp. voucher CH766-B02 cytochrome oxidase subunit 1 (COI) gene, partial cds; mitochondrial	Hyperaspis sp.	46.1	46.1	1	0.042	100	650	OK505619.1
Thymelicus lineola voucher RVcoll17B777 cytochrome oxidase subunit 1 (COI) gene, partial cds; mitochondrial	Thymelicus lineola	46.1	46.1	1	0.042	100	658	OK345551.1
Pamphilius varius voucher NSMT30762 cytochrome oxidase subunit 1 (COI) gene, partial cds; mitochondrial	Pamphilius varius	46.1	46.1	1	0.042	100	1078	ON016839.1
Pamphilius varius voucher NSMT30760 cytochrome oxidase subunit 1 (COI) gene, partial cds; mitochondrial	Pamphilius varius	46.1	46.1	1	0.042	100	1078	ON016837.1
Mordellistena lindbergi voucher DSBS_144 cytochrome c oxidase subunit I (COX1) gene, partial cds; mitochondrial	Mordellistena lindbergi	46.1	46.1	1	0.042	100	658	OM680979.2
Coccinellidae sp. voucher 143505091 cytochrome c oxidase subunit I (COX1) gene, partial cds; mitochondrial	Coccinellidae sp.	46.1	46.1	1	0.042	100	658	OP539838.1
Latridiidae sp. voucher 144592198 cytochrome c oxidase subunit I (COX1) gene, partial cds; mitochondrial	Latridiidae sp.	46.1	46.1	1	0.042	100	658	OP539686.1
Coccinellidae sp. voucher 144592709 cytochrome c oxidase subunit I (COX1) gene, partial cds; mitochondrial	Coccinellidae sp.	46.1	46.1	1	0.042	100	658	OP539490.1
Atteva aurea voucher CNU6720 mitochondrion, complete genome	Atteva aurea	46.1	46.1	1	0.042	100	16391	NC_067569.1
Latridiidae sp. voucher 132967813 cytochrome c oxidase subunit I (COX1) gene, partial cds; mitochondrial	Latridiidae sp.	46.1	46.1	1	0.042	100	646	OP530585.1
Chrysomelidae sp. voucher 144590342 cytochrome c oxidase subunit I (COX1) gene, partial cds; mitochondrial	Chrysomelidae sp.	46.1	46.1	1	0.042	100	648	OP536560.1
Coccinellidae sp. voucher 143505122 cytochrome c oxidase subunit I (COX1) gene, partial cds; mitochondrial	Coccinellidae sp.	46.1	46.1	1	0.042	100	655	OP536462.1
Coccinellidae sp. voucher 144592169 cytochrome c oxidase subunit I (COX1) gene, partial cds; mitochondrial	Coccinellidae sp.	46.1	46.1	1	0.042	100	658	OP536452.1
Coccinellidae sp. voucher 143522505 cytochrome c oxidase subunit I (COX1) gene, partial cds; mitochondrial	Coccinellidae sp.	46.1	46.1	1	0.042	100	632	OP534695.1
Latridiidae sp. voucher 143520570 cytochrome c oxidase subunit I (COX1) gene, partial cds; mitochondrial	Latridiidae sp.	46.1	46.1	1	0.042	100	658	OP534135.1
Latridiidae sp. voucher 144592097 cytochrome c oxidase subunit I (COX1) gene, partial cds; mitochondrial	Latridiidae sp.	46.1	46.1	1	0.042	100	658	OP534121.1
Coccinellidae sp. voucher 143504472 cytochrome c oxidase subunit I (COX1) gene, partial cds; mitochondrial	Coccinellidae sp.	46.1	46.1	1	0.042	100	645	OP534023.1
Staphylinidae sp. voucher 144592245 cytochrome c oxidase subunit I (COX1) gene, partial cds; mitochondrial	Staphylinidae sp.	46.1	46.1	1	0.042	100	658	OP533040.1
Coccinellidae sp. voucher 144679681 cytochrome c oxidase subunit I (COX1) gene, partial cds; mitochondrial	Coccinellidae sp.	46.1	46.1	1	0.042	100	644	OP532790.1
Latridiidae sp. voucher 144592222 cytochrome c oxidase subunit I (COX1) gene, partial cds; mitochondrial	Latridiidae sp.	46.1	46.1	1	0.042	100	658	OP532742.1
Coccinellidae sp. voucher 132947167 cytochrome c oxidase subunit I (COX1) gene, partial cds; mitochondrial	Coccinellidae sp.	46.1	46.1	1	0.042	100	658	OP532714.1
Coccinellidae sp. voucher 144677811 cytochrome c oxidase subunit I (COX1) gene, partial cds; mitochondrial	Coccinellidae sp.	46.1	46.1	1	0.042	100	658	OP531946.1
Attelabidae sp. voucher 144600429 cytochrome c oxidase subunit I (COX1) gene, partial cds; mitochondrial	Attelabidae sp.	46.1	46.1	1	0.042	100	664	OP531671.1
Staphylinidae sp. voucher 133684096 cytochrome c oxidase subunit I (COX1) gene, partial cds; mitochondrial	Staphylinidae sp.	46.1	46.1	1	0.042	100	649	OP531627.1
Coccinellidae sp. voucher 132940217 cytochrome c oxidase subunit I (COX1) gene, partial cds; mitochondrial	Coccinellidae sp.	46.1	46.1	1	0.042	100	658	OP531360.1
Coccinellidae sp. voucher 132937147 cytochrome c oxidase subunit I (COX1) gene, partial cds; mitochondrial	Coccinellidae sp.	46.1	46.1	1	0.042	100	658	OP530466.1
Coccinellidae sp. voucher 132937491 cytochrome c oxidase subunit I (COX1) gene, partial cds; mitochondrial	Coccinellidae sp.	46.1	46.1	1	0.042	100	655	OP530439.1
Latridiidae sp. voucher 132940129 cytochrome c oxidase subunit I (COX1) gene, partial cds; mitochondrial	Latridiidae sp.	46.1	46.1	1	0.042	100	661	OP528871.1
Staphylinidae sp. voucher 144600428 cytochrome c oxidase subunit I (COX1) gene, partial cds; mitochondrial	Staphylinidae sp.	46.1	46.1	1	0.042	100	646	OP528568.1
Staphylinidae sp. voucher 144559858 cytochrome c oxidase subunit I (COX1) gene, partial cds; mitochondrial	Staphylinidae sp.	46.1	46.1	1	0.042	100	657	OP528501.1
Coccinellidae sp. voucher 133681553 cytochrome c oxidase subunit I (COX1) gene, partial cds; mitochondrial	Coccinellidae sp.	46.1	46.1	1	0.042	100	658	OP527159.1
Coccinellidae sp. voucher 143504995 cytochrome c oxidase subunit I (COX1) gene, partial cds; mitochondrial	Coccinellidae sp.	46.1	46.1	1	0.042	100	658	OP526310.1
Coccinellidae sp. voucher 132948862 cytochrome c oxidase subunit I (COX1) gene, partial cds; mitochondrial	Coccinellidae sp.	46.1	46.1	1	0.042	100	649	OP526267.1
Leiodidae sp. voucher 144631250 cytochrome c oxidase subunit I (COX1) gene, partial cds; mitochondrial	Leiodidae sp.	46.1	46.1	1	0.042	100	658	OP525948.1
Coccinellidae sp. voucher 144623405 cytochrome c oxidase subunit I (COX1) gene, partial cds; mitochondrial	Coccinellidae sp.	46.1	46.1	1	0.042	100	658	OP526132.1
Coccinellidae sp. voucher 143504498 cytochrome c oxidase subunit I (COX1) gene, partial cds; mitochondrial	Coccinellidae sp.	46.1	46.1	1	0.042	100	645	OP525388.1
Coccinellidae sp. voucher 144591640 cytochrome c oxidase subunit I (COX1) gene, partial cds; mitochondrial	Coccinellidae sp.	46.1	46.1	1	0.042	100	650	OP513085.1
Coccinellidae sp. voucher 144592211 cytochrome c oxidase subunit I (COX1) gene, partial cds; mitochondrial	Coccinellidae sp.	46.1	46.1	1	0.042	100	658	OP512887.1
Coccinellidae sp. voucher 143503282 cytochrome c oxidase subunit I (COX1) gene, partial cds; mitochondrial	Coccinellidae sp.	46.1	46.1	1	0.042	100	658	OP509769.1
Phalacridae sp. voucher 144818280 cytochrome c oxidase subunit I (COX1) gene, partial cds; mitochondrial	Phalacridae sp.	46.1	46.1	1	0.042	100	655	OP509234.1
Latridiidae sp. voucher 144662957 cytochrome c oxidase subunit I (COX1) gene, partial cds; mitochondrial	Latridiidae sp.	46.1	46.1	1	0.042	100	658	OP509185.1
Coccinellidae sp. voucher 144591425 cytochrome c oxidase subunit I (COX1) gene, partial cds; mitochondrial	Coccinellidae sp.	46.1	46.1	1	0.042	100	658	OP509711.1
Anthribidae sp. voucher 144615609 cytochrome c oxidase subunit I (COX1) gene, partial cds; mitochondrial	Anthribidae sp.	46.1	46.1	1	0.042	100	649	OP509924.1
Anthribidae sp. voucher 143503637 cytochrome c oxidase subunit I (COX1) gene, partial cds; mitochondrial	Anthribidae sp.	46.1	46.1	1	0.042	100	649	OP509693.1
Deinopis unicolor voucher AUS_T110032 cytochrome c oxidase subunit I (COX1) gene, partial cds; mitochondrial	Deinopis unicolor	46.1	46.1	1	0.042	100	1208	OM480961.1
Deinopis unicolor voucher AUS519 cytochrome c oxidase subunit I (COX1) gene, partial cds; mitochondrial	Deinopis unicolor	46.1	46.1	1	0.042	100	1076	OM480960.1
Asianopis wuchaoi voucher CHI_00003147A cytochrome c oxidase subunit I (COX1) gene, partial cds; mitochondrial	Asianopis wuchaoi	46.1	46.1	1	0.042	100	1173	OM480771.1
Ormyrus sp. 1 AYW-2022a voucher Or1_altis_1 cytochrome c oxidase subunit I (COX1) gene, partial cds; mitochondrial	Ormyrus sp. 1 AYW-2022a	46.1	46.1	1	0.042	100	670	OP498087.1
Orthocladius ashei voucher BIOUG00648-D05 cytochrome oxidase subunit 1 (COI) gene, partial cds; mitochondrial	Orthocladius ashei	46.1	46.1	1	0.042	100	587	OK073625.1
Biston betularia voucher CCDB-36592 A09 cytochrome oxidase subunit 1 (COI) gene, partial cds; mitochondrial	Biston betularia	46.1	46.1	1	0.042	100	658	OK073271.1
Scopula virginalis voucher CCDB-36591 H01 cytochrome oxidase subunit 1 (COI) gene, partial cds; mitochondrial	Scopula virginalis	46.1	46.1	1	0.042	100	626	OK073241.1
Lomographa bimaculata voucher CCDB-36592 D05 cytochrome oxidase subunit 1 (COI) gene, partial cds; mitochondrial	Lomographa bimaculata	46.1	46.1	1	0.042	100	658	OK073147.1
Eupithecia jezonica voucher CCDB-36592 A07 cytochrome oxidase subunit 1 (COI) gene, partial cds; mitochondrial	Eupithecia jezonica	46.1	46.1	1	0.042	100	658	OK073143.1
Omiodes indicata P19-55 mitochondrial COX1 gene for cytochrome c oxidase subunit 1, partial cds	Omiodes indicata	46.1	46.1	1	0.042	100	1483	LC697946.1
Mabra eryxalis P19-52 mitochondrial COX1 gene for cytochrome c oxidase subunit 1, partial cds	Mabra eryxalis	46.1	46.1	1	0.042	100	1495	LC697944.1
Bocchoris inspersalis P18-03 mitochondrial COX1 gene for cytochrome c oxidase subunit 1, partial cds	Bocchoris inspersalis	46.1	46.1	1	0.042	100	1465	LC697874.1
Acetes indicus voucher 271NS12 cytochrome c oxidase subunit I (COX1) gene, partial cds; mitochondrial	Acetes indicus	46.1	46.1	1	0.042	100	385	OP434798.1
Acetes indicus voucher 5NS3NS4 cytochrome c oxidase subunit I (COX1) gene, partial cds; mitochondrial	Acetes indicus	46.1	46.1	1	0.042	100	385	OP434797.1
Acetes indicus voucher 5NS3NS1 cytochrome c oxidase subunit I (COX1) gene, partial cds; mitochondrial	Acetes indicus	46.1	46.1	1	0.042	100	385	OP434796.1
Aegla nebeccana voucher Lajeadao1 cytochrome oxidase subunit 1 (COI) gene, partial cds; mitochondrial	Aegla nebeccana	46.1	46.1	1	0.042	100	801	MZ920248.1
Aegla nebeccana voucher Lajeadao2 cytochrome oxidase subunit 1 (COI) gene, partial cds; mitochondrial	Aegla nebeccana	46.1	46.1	1	0.042	100	801	MZ920247.1
Aplidium sp. 1 IM-2021 voucher JB36 cytochrome c oxidase subunit I (COX1) gene, partial cds; mitochondrial	Aplidium sp. 1 IM-2021	46.1	46.1	1	0.042	100	381	MZ761881.1
Aplidium sp. 2 IM-2021 voucher SEIL_S2 cytochrome c oxidase subunit I (COX1) gene, partial cds; mitochondrial	Aplidium sp. 2 IM-2021	46.1	46.1	1	0.042	100	351	MZ761879.1
Inachus phalangium voucher IG33362-INV138322-2 cytochrome c oxidase subunit I (COX1) gene, partial cds; mitochondrial	Inachus phalangium	46.1	46.1	1	0.042	100	667	MZ707358.1
Sarcophaga argyrostoma voucher SAr6 cytochrome c oxidase subunit I (COX1) gene, partial cds; mitochondrial	Sarcophaga argyrostoma	46.1	46.1	1	0.042	100	409	MZ349023.1
Sarcophaga argyrostoma voucher SAr5 cytochrome c oxidase subunit I (COX1) gene, partial cds; mitochondrial	Sarcophaga argyrostoma	46.1	46.1	1	0.042	100	406	MZ349022.1
Sarcophaga argyrostoma voucher SAr4 cytochrome c oxidase subunit I (COX1) gene, partial cds; mitochondrial	Sarcophaga argyrostoma	46.1	46.1	1	0.042	100	408	MZ349021.1
Sarcophaga argyrostoma voucher SAr3 cytochrome c oxidase subunit I (COX1) gene, partial cds; mitochondrial	Sarcophaga argyrostoma	46.1	46.1	1	0.042	100	407	MZ349020.1
Sarcophaga argyrostoma voucher SAr2 cytochrome c oxidase subunit I (COX1) gene, partial cds; mitochondrial	Sarcophaga argyrostoma	46.1	46.1	1	0.042	100	410	MZ349019.1
Sarcophaga argyrostoma voucher SAr1 cytochrome c oxidase subunit I (COX1) gene, partial cds; mitochondrial	Sarcophaga argyrostoma	46.1	46.1	1	0.042	100	401	MZ349018.1
Carabus lafossei mitochondrion, complete genome	Carabus lafossei	46.1	46.1	1	0.042	100	16546	OP161481.1
Prochoerodes marciana voucher LMR_Geo338 cytochrome oxidase subunit 1 (COI) gene, partial cds; mitochondrial	Prochoerodes marciana	46.1	46.1	1	0.042	100	657	MZ995044.1
Melanomya nana voucher MZH_HP.849 cytochrome oxidase subunit 1 (COI) gene, partial cds; mitochondrial	Melanomya nana	46.1	46.1	1	0.042	100	658	OK065431.1
Lonchaea sp. MZH_GV.3574 cytochrome oxidase subunit 1 (COI) gene, partial cds; mitochondrial	Lonchaea sp. MZH_GV.3574	46.1	46.1	1	0.042	100	658	OK065403.1
Leucophora grisella voucher MZH_HP.754 cytochrome oxidase subunit 1 (COI) gene, partial cds; mitochondrial	Leucophora grisella	46.1	46.1	1	0.042	100	658	OK065394.1
Rhamphomyia pilifer voucher MZH_GV.3448 cytochrome oxidase subunit 1 (COI) gene, partial cds; mitochondrial	Rhamphomyia pilifer	46.1	46.1	1	0.042	100	658	OK065253.1
Sarcophaga caerulescens voucher MZH_HP.1996 cytochrome oxidase subunit 1 (COI) gene, partial cds; mitochondrial	Sarcophaga caerulescens	46.1	46.1	1	0.042	100	658	OK065202.1
Spungisomyia fenestrata voucher DIPT-JS-2016-0638 cytochrome oxidase subunit 1 (COI) gene, partial cds; mitochondrial	Spungisomyia fenestrata	46.1	46.1	1	0.042	100	633	OK065198.1
Hierodula longa mitochondrion, complete genome	Hierodula longa	46.1	46.1	1	0.042	100	16063	OK542392.1
Soliperla sierra voucher Chen3.2 cytochrome oxidase subunit 1 (COI) gene, partial cds; mitochondrial	Soliperla sierra	46.1	46.1	1	0.042	100	627	MZ364955.1
Proxenus miranda voucher CHLC0089 cytochrome oxidase subunit 1 (COI) gene, partial cds; mitochondrial	Proxenus miranda	46.1	46.1	1	0.042	100	639	MZ364930.1
Arcania undecimspinosa isolate NMMBCD3544 cytochrome c oxidase subunit I (COX1) gene, partial cds; mitochondrial	Arcania undecimspinosa	46.1	46.1	1	0.042	100	597	ON991508.1
Homola orientalis isolate NTOU cytochrome c oxidase subunit I (COX1) gene, partial cds; mitochondrial	Homola orientalis	46.1	46.1	1	0.042	100	597	ON991500.1
Laelius sp. isolate Laelius1 cytochrome c oxidase subunit I (COX1) gene, partial cds; mitochondrial	Laelius sp.	46.1	46.1	1	0.042	100	650	MZ345852.1
Andrena ramlehiana voucher TAU185791 cytochrome oxidase subunit 1 (COI) gene, partial cds; mitochondrial	Andrena ramlehiana	46.1	46.1	1	0.042	100	658	ON943213.1
Parhydraena brevipalpis voucher Parhydraena_brevipalpis_RA1144_T_Tanzania cytochrome c oxidase subunit I (COX1) gene, partial cds; mitochondrial	Parhydraena brevipalpis	46.1	46.1	1	0.042	100	1473	ON938268.1
Orchymontia vulgaris group sp. 1 DTB-2022a voucher Orchymontia_vulgaris_gr1_AN1085_T_New_Zealand cytochrome c oxidase subunit I (COX1) gene, partial cds; mitochondrial	Orchymontia vulgaris group sp. 1 DTB-2022a	46.1	46.1	1	0.042	100	1431	ON938261.1
Orchymontia cf. latispina voucher Orchymontia_latispina_cf_AI560_T_New_Zealand cytochrome c oxidase subunit I (COX1) gene, partial cds; mitochondrial	Orchymontia cf. latispina	46.1	46.1	1	0.042	100	1473	ON938260.1
Dorcadion micans micans cytochrome c oxidase subunit I (COX1) gene, partial cds; mitochondrial	Dorcadion micans micans	46.1	46.1	1	0.042	100	658	ON930588.1
Epiphyas sp. 6 BH-2012 isolate ww08303_COI-5P cytochrome c oxidase subunit I (COX1) gene, partial cds; mitochondrial	Epiphyas sp. 6 BH-2012	46.1	46.1	1	0.042	100	668	ON930555.1
Epiphyas sp. 9 BH-2012 isolate ww06591_COI-5P cytochrome c oxidase subunit I (COX1) gene, partial cds; mitochondrial	Epiphyas sp. 9 BH-2012	46.1	46.1	1	0.042	100	672	ON930495.1
Epiphyas sp. 6 BH-2012 isolate ww06580_COI-5P cytochrome c oxidase subunit I (COX1) gene, partial cds; mitochondrial	Epiphyas sp. 6 BH-2012	46.1	46.1	1	0.042	100	672	ON930487.1
Epiphyas sp. 6 BH-2012 isolate ww06579_COI-5P cytochrome c oxidase subunit I (COX1) gene, partial cds; mitochondrial	Epiphyas sp. 6 BH-2012	46.1	46.1	1	0.042	100	672	ON930486.1
Aedes japonicus voucher 58539.4 cytochrome c oxidase subunit I (COX1) gene, partial cds; mitochondrial	Aedes japonicus	46.1	46.1	1	0.042	100	649	ON911330.1
Bryophila felina voucher 2021-103-TR cytochrome c oxidase subunit I (COX1) gene, partial cds; mitochondrial	Bryophila felina	46.1	46.1	1	0.042	100	624	MZ351895.1
Bryophila felina voucher 2021-102-ARM cytochrome c oxidase subunit I (COX1) gene, partial cds; mitochondrial	Bryophila felina	46.1	46.1	1	0.042	100	624	MZ351894.1
Bryophila felina voucher 2021-099-ROM cytochrome c oxidase subunit I (COX1) gene, partial cds; mitochondrial	Bryophila felina	46.1	46.1	1	0.042	100	624	MZ351891.1
Bryophila felina voucher 2021-098-GR cytochrome c oxidase subunit I (COX1) gene, partial cds; mitochondrial	Bryophila felina	46.1	46.1	1	0.042	100	624	MZ351890.1
Luperini sp. voucher Gal_84_2019 cytochrome oxidase subunit 1 (COI) gene, partial cds; mitochondrial	Luperini sp.	46.1	46.1	1	0.042	100	572	MZ303563.1
Luperini sp. voucher Gal-62-2019 cytochrome oxidase subunit 1 (COI) gene, partial cds; mitochondrial	Luperini sp.	46.1	46.1	1	0.042	100	657	MZ303562.1
Luperini sp. voucher Gal-12-2019 cytochrome oxidase subunit 1 (COI) gene, partial cds; mitochondrial	Luperini sp.	46.1	46.1	1	0.042	100	639	MZ303561.1
Luperini sp. voucher Gal_10_2019 cytochrome oxidase subunit 1 (COI) gene, partial cds; mitochondrial	Luperini sp.	46.1	46.1	1	0.042	100	513	MZ303559.1
Megaphragma breviclavum voucher MXM4 cytochrome c oxidase subunit I (COX1) gene, partial cds; mitochondrial	Megaphragma breviclavum	46.1	46.1	1	0.042	100	575	ON557499.1
Megaphragma breviclavum voucher MXM3 cytochrome c oxidase subunit I (COX1) gene, partial cds; mitochondrial	Megaphragma breviclavum	46.1	46.1	1	0.042	100	652	ON557498.1
Cocculinidae sp. MNHN IM 2013-42936 voucher MNHN-IM-2013-42936 cytochrome c oxidase subunit I (COX1) gene, partial cds; mitochondrial	Cocculinidae sp. MNHN IM 2013-42936	46.1	46.1	1	0.042	100	594	OL801096.1
Drosophilidae sp. voucher BIOUG24429-F03 cytochrome oxidase subunit 1 (COI) gene, partial cds; mitochondrial	Drosophilidae sp.	46.1	46.1	1	0.042	100	658	OM314697.1
Gelechiidae sp. voucher BIOUG24430-E03 cytochrome oxidase subunit 1 (COI) gene, partial cds; mitochondrial	Gelechiidae sp.	46.1	46.1	1	0.042	100	658	OM314679.1
Cecidomyiidae sp. voucher BIOUG24774-A09 cytochrome oxidase subunit 1 (COI) gene, partial cds; mitochondrial	Cecidomyiidae sp.	46.1	46.1	1	0.042	100	585	OM314628.1
Scarabaeidae sp. voucher BIOUG24778-A03 cytochrome oxidase subunit 1 (COI) gene, partial cds; mitochondrial	Scarabaeidae sp.	46.1	46.1	1	0.042	100	658	OM314574.1
Winthemia sp. voucher BIOUG24428-C02 cytochrome oxidase subunit 1 (COI) gene, partial cds; mitochondrial	Winthemia sp.	46.1	46.1	1	0.042	100	658	OM314463.1
Rasivalva sp. voucher BIOUG24773-F12 cytochrome oxidase subunit 1 (COI) gene, partial cds; mitochondrial	Rasivalva sp.	46.1	46.1	1	0.042	100	658	OM314137.1
Winthemia sp. voucher BIOUG24778-A10 cytochrome oxidase subunit 1 (COI) gene, partial cds; mitochondrial	Winthemia sp.	46.1	46.1	1	0.042	100	658	OM313953.1
Erotylidae sp. voucher BIOUG14047-E04 cytochrome oxidase subunit 1 (COI) gene, partial cds; mitochondrial	Erotylidae sp.	46.1	46.1	1	0.042	100	658	OM313903.1
Mycetophilidae sp. voucher BIOUG24774-C07 cytochrome oxidase subunit 1 (COI) gene, partial cds; mitochondrial	Mycetophilidae sp.	46.1	46.1	1	0.042	100	576	OM313750.1
Dolichopodidae sp. voucher BIOUG24772-D08 cytochrome oxidase subunit 1 (COI) gene, partial cds; mitochondrial	Dolichopodidae sp.	46.1	46.1	1	0.042	100	639	OM313741.1
Ichneumonidae sp. voucher BIOUG14049-C10 cytochrome oxidase subunit 1 (COI) gene, partial cds; mitochondrial	Ichneumonidae sp.	46.1	46.1	1	0.042	100	658	OM313560.1
Fredius fittkaui voucher MZUSP 17677 cytochrome c oxidase subunit I (COX1) gene, partial cds; mitochondrial	Fredius fittkaui	46.1	46.1	1	0.042	100	584	MZ462208.1
Fredius fittkaui voucher INPA 858 cytochrome c oxidase subunit I (COX1) gene, partial cds; mitochondrial	Fredius fittkaui	46.1	46.1	1	0.042	100	584	MZ462206.1
Fredius reflexifrons voucher INPA 889 cytochrome c oxidase subunit I (COX1) gene, partial cds; mitochondrial	Fredius reflexifrons	46.1	46.1	1	0.042	100	528	MZ462195.1
Fredius fittkaui voucher INPA 1995 cytochrome c oxidase subunit I (COX1) gene, partial cds; mitochondrial	Fredius fittkaui	46.1	46.1	1	0.042	100	492	MZ462190.1
Fredius fittkaui voucher INPA 1546 cytochrome c oxidase subunit I (COX1) gene, partial cds; mitochondrial	Fredius fittkaui	46.1	46.1	1	0.042	100	584	MZ462185.1
Phaenocarpa sp. isolate ksnuAL129 cytochrome c oxidase subunit I (COX1) gene, partial cds; mitochondrial	Phaenocarpa sp.	46.1	46.1	1	0.042	100	544	ON783204.1
Dinotrema sp. isolate ksnuAL119 cytochrome c oxidase subunit I (COX1) gene, partial cds; mitochondrial	Dinotrema sp.	46.1	46.1	1	0.042	100	544	ON783194.1
Campylocheta sp. isolate fuscinervis cytochrome c oxidase subunit I (COX1) gene, partial cds; mitochondrial	Campylocheta sp.	46.1	46.1	1	0.042	100	627	ON746328.1
Kusala populi mitochondrion, complete genome	Kusala populi	46.1	46.1	1	0.042	100	15402	NC_064377.1
Megalocaria dilatata mitochondrion, complete genome	Megalocaria dilatata	46.1	46.1	1	0.042	100	18608	NC_064320.1
Praon exsoletum isolate def2 cytochrome c oxidase subunit I (COX1) gene, partial cds; mitochondrial	Praon exsoletum	46.1	46.1	1	0.042	100	583	ON623677.1
Synalpheus brevifrons voucher MART_2016_4506 cytochrome c oxidase subunit I (COX1) gene, partial cds; mitochondrial	Synalpheus brevifrons	46.1	46.1	1	0.042	100	633	MZ323431.1
Synalpheus brevifrons voucher MART_2016_4339 cytochrome c oxidase subunit I (COX1) gene, partial cds; mitochondrial	Synalpheus brevifrons	46.1	46.1	1	0.042	100	637	MZ323430.1
Sergentomyia punjabensis voucher KUSE02 cytochrome c oxidase subunit I (COX1) gene, partial cds; mitochondrial	Sergentomyia punjabensis	46.1	46.1	1	0.042	100	619	ON564774.1
Merlangius merlangus isolate Food_kit_N_WHG cytochrome c oxidase subunit I (COX1) gene, partial cds; mitochondrial	Merlangius merlangus	46.1	46.1	1	0.042	100	595	ON545961.1
Merlangius merlangus isolate Tagliavia_F_WHG cytochrome c oxidase subunit I (COX1) gene, partial cds; mitochondrial	Merlangius merlangus	46.1	46.1	1	0.042	100	632	ON545953.1
Merlangius merlangus isolate PRMGNTC_MB_WHG cytochrome c oxidase subunit I (COX1) gene, partial cds; mitochondrial	Merlangius merlangus	46.1	46.1	1	0.042	100	668	ON545948.1
Merlangius merlangus isolate Dipstick_D_WHG cytochrome c oxidase subunit I (COX1) gene, partial cds; mitochondrial	Merlangius merlangus	46.1	46.1	1	0.042	100	678	ON545943.1
Sarcophaga similis isolate sy12 cytochrome c oxidase subunit I (COX1) gene, partial cds; mitochondrial	Sarcophaga similis	46.1	46.1	1	0.042	100	658	OK560148.1
Tenodera sinensis voucher Chinese_mantid6-T-COI-2.seq cytochrome c oxidase subunit I (COX1) gene, partial cds; mitochondrial	Tenodera sinensis	46.1	46.1	1	0.042	100	658	MZ049121.1
Tenodera sinensis voucher Chinese_mantid6-T-COI-1.seq cytochrome c oxidase subunit I (COX1) gene, partial cds; mitochondrial	Tenodera sinensis	46.1	46.1	1	0.042	100	658	MZ049120.1
Sciaridae sp. voucher BIOUG14024-C02 cytochrome oxidase subunit 1 (COI) gene, partial cds; mitochondrial	Sciaridae sp.	46.1	46.1	1	0.042	100	546	OM561049.1
Phoridae sp. voucher BIOUG13952-D12 cytochrome oxidase subunit 1 (COI) gene, partial cds; mitochondrial	Phoridae sp.	46.1	46.1	1	0.042	100	658	OM561005.1
Sciaridae sp. voucher BIOUG13999-D11 cytochrome oxidase subunit 1 (COI) gene, partial cds; mitochondrial	Sciaridae sp.	46.1	46.1	1	0.042	100	658	OM560979.1
Sciaridae sp. voucher BIOUG14025-D07 cytochrome oxidase subunit 1 (COI) gene, partial cds; mitochondrial	Sciaridae sp.	46.1	46.1	1	0.042	100	555	OM560964.1
Cecidomyiidae sp. voucher BIOUG14025-H05 cytochrome oxidase subunit 1 (COI) gene, partial cds; mitochondrial	Cecidomyiidae sp.	46.1	46.1	1	0.042	100	579	OM560957.1
Mycetophilidae sp. voucher BIOUG24944-D12 cytochrome oxidase subunit 1 (COI) gene, partial cds; mitochondrial	Mycetophilidae sp.	46.1	46.1	1	0.042	100	576	OM560714.1
Phoridae sp. voucher BIOUG13963-D10 cytochrome oxidase subunit 1 (COI) gene, partial cds; mitochondrial	Phoridae sp.	46.1	46.1	1	0.042	100	658	OM560463.1
Sciaridae sp. voucher BIOUG13995-A02 cytochrome oxidase subunit 1 (COI) gene, partial cds; mitochondrial	Sciaridae sp.	46.1	46.1	1	0.042	100	588	OM560446.1
Sciaridae sp. voucher BIOUG14023-H04 cytochrome oxidase subunit 1 (COI) gene, partial cds; mitochondrial	Sciaridae sp.	46.1	46.1	1	0.042	100	603	OM560404.1
Chironomidae sp. voucher BIOUG13953-B08 cytochrome oxidase subunit 1 (COI) gene, partial cds; mitochondrial	Chironomidae sp.	46.1	46.1	1	0.042	100	658	OM560362.1
Sciaridae sp. voucher BIOUG13999-D12 cytochrome oxidase subunit 1 (COI) gene, partial cds; mitochondrial	Sciaridae sp.	46.1	46.1	1	0.042	100	658	OM560292.1
Cecidomyiidae sp. voucher BIOUG24876-A06 cytochrome oxidase subunit 1 (COI) gene, partial cds; mitochondrial	Cecidomyiidae sp.	46.1	46.1	1	0.042	100	525	OM559969.1
Sciaridae sp. voucher BIOUG13996-G09 cytochrome oxidase subunit 1 (COI) gene, partial cds; mitochondrial	Sciaridae sp.	46.1	46.1	1	0.042	100	576	OM559894.1
Cecidomyiidae sp. voucher BIOUG24812-F10 cytochrome oxidase subunit 1 (COI) gene, partial cds; mitochondrial	Cecidomyiidae sp.	46.1	46.1	1	0.042	100	658	OM559734.1
Ceratopogonidae sp. voucher BIOUG13963-A04 cytochrome oxidase subunit 1 (COI) gene, partial cds; mitochondrial	Ceratopogonidae sp.	46.1	46.1	1	0.042	100	658	OM559650.1
Chironomidae sp. voucher BIOUG13952-F01 cytochrome oxidase subunit 1 (COI) gene, partial cds; mitochondrial	Chironomidae sp.	46.1	46.1	1	0.042	100	552	OM559637.1
Phoridae sp. voucher BIOUG24880-E01 cytochrome oxidase subunit 1 (COI) gene, partial cds; mitochondrial	Phoridae sp.	46.1	46.1	1	0.042	100	576	OM559620.1
Sciaridae sp. voucher BIOUG13997-E03 cytochrome oxidase subunit 1 (COI) gene, partial cds; mitochondrial	Sciaridae sp.	46.1	46.1	1	0.042	100	552	OM559590.1
Cecidomyiidae sp. voucher BIOUG14022-B05 cytochrome oxidase subunit 1 (COI) gene, partial cds; mitochondrial	Cecidomyiidae sp.	46.1	46.1	1	0.042	100	658	OM559289.1
Sciaridae sp. voucher BIOUG13999-G04 cytochrome oxidase subunit 1 (COI) gene, partial cds; mitochondrial	Sciaridae sp.	46.1	46.1	1	0.042	100	658	OM559266.1
Phoridae sp. voucher BIOUG13958-E02 cytochrome oxidase subunit 1 (COI) gene, partial cds; mitochondrial	Phoridae sp.	46.1	46.1	1	0.042	100	658	OM559157.1
Sciaridae sp. voucher BIOUG13993-G09 cytochrome oxidase subunit 1 (COI) gene, partial cds; mitochondrial	Sciaridae sp.	46.1	46.1	1	0.042	100	555	OM559094.1
Sciaridae sp. voucher BIOUG14000-C10 cytochrome oxidase subunit 1 (COI) gene, partial cds; mitochondrial	Sciaridae sp.	46.1	46.1	1	0.042	100	658	OM558906.1
Ceratopogonidae sp. voucher BIOUG14021-C12 cytochrome oxidase subunit 1 (COI) gene, partial cds; mitochondrial	Ceratopogonidae sp.	46.1	46.1	1	0.042	100	658	OM558869.1
Phoridae sp. voucher BIOUG14037-B12 cytochrome oxidase subunit 1 (COI) gene, partial cds; mitochondrial	Phoridae sp.	46.1	46.1	1	0.042	100	658	OM558849.1
Sciaridae sp. voucher BIOUG13996-F03 cytochrome oxidase subunit 1 (COI) gene, partial cds; mitochondrial	Sciaridae sp.	46.1	46.1	1	0.042	100	591	OM558594.1
Phoridae sp. voucher BIOUG24870-H05 cytochrome oxidase subunit 1 (COI) gene, partial cds; mitochondrial	Phoridae sp.	46.1	46.1	1	0.042	100	567	OM558548.1
Ceratopogonidae sp. voucher BIOUG13975-G05 cytochrome oxidase subunit 1 (COI) gene, partial cds; mitochondrial	Ceratopogonidae sp.	46.1	46.1	1	0.042	100	658	OM558531.1
Cecidomyiidae sp. voucher BIOUG14041-C01 cytochrome oxidase subunit 1 (COI) gene, partial cds; mitochondrial	Cecidomyiidae sp.	46.1	46.1	1	0.042	100	572	OM558417.1
Sciaridae sp. voucher BIOUG14022-C10 cytochrome oxidase subunit 1 (COI) gene, partial cds; mitochondrial	Sciaridae sp.	46.1	46.1	1	0.042	100	658	OM558416.1
Chironomidae sp. voucher BIOUG13953-H01 cytochrome oxidase subunit 1 (COI) gene, partial cds; mitochondrial	Chironomidae sp.	46.1	46.1	1	0.042	100	658	OM558399.1
Sciaridae sp. voucher BIOUG13998-C09 cytochrome oxidase subunit 1 (COI) gene, partial cds; mitochondrial	Sciaridae sp.	46.1	46.1	1	0.042	100	588	OM558021.1
Phoridae sp. voucher BIOUG24820-D08 cytochrome oxidase subunit 1 (COI) gene, partial cds; mitochondrial	Phoridae sp.	46.1	46.1	1	0.042	100	564	OM557902.1
Sciaridae sp. voucher BIOUG14023-E03 cytochrome oxidase subunit 1 (COI) gene, partial cds; mitochondrial	Sciaridae sp.	46.1	46.1	1	0.042	100	546	OM557855.1
Sciaridae sp. voucher BIOUG13993-H01 cytochrome oxidase subunit 1 (COI) gene, partial cds; mitochondrial	Sciaridae sp.	46.1	46.1	1	0.042	100	556	OM557701.1
Sciaridae sp. voucher BIOUG13999-E05 cytochrome oxidase subunit 1 (COI) gene, partial cds; mitochondrial	Sciaridae sp.	46.1	46.1	1	0.042	100	658	OM557587.1
Ceratopogonidae sp. voucher BIOUG13970-F05 cytochrome oxidase subunit 1 (COI) gene, partial cds; mitochondrial	Ceratopogonidae sp.	46.1	46.1	1	0.042	100	658	OM557334.1
Sciaridae sp. voucher BIOUG13995-E07 cytochrome oxidase subunit 1 (COI) gene, partial cds; mitochondrial	Sciaridae sp.	46.1	46.1	1	0.042	100	576	OM556974.1
Sciaridae sp. voucher BIOUG14023-C12 cytochrome oxidase subunit 1 (COI) gene, partial cds; mitochondrial	Sciaridae sp.	46.1	46.1	1	0.042	100	567	OM556926.1
Muscidae sp. voucher BIOUG13960-A01 cytochrome oxidase subunit 1 (COI) gene, partial cds; mitochondrial	Muscidae sp.	46.1	46.1	1	0.042	100	658	OM556840.1
Chironomidae sp. voucher BIOUG24944-B10 cytochrome oxidase subunit 1 (COI) gene, partial cds; mitochondrial	Chironomidae sp.	46.1	46.1	1	0.042	100	564	OM556555.1
Sciaridae sp. voucher BIOUG14022-F10 cytochrome oxidase subunit 1 (COI) gene, partial cds; mitochondrial	Sciaridae sp.	46.1	46.1	1	0.042	100	658	OM556426.1
Mycetophilidae sp. voucher BIOUG13963-A03 cytochrome oxidase subunit 1 (COI) gene, partial cds; mitochondrial	Mycetophilidae sp.	46.1	46.1	1	0.042	100	658	OM556224.1
Sciaridae sp. voucher BIOUG14026-E06 cytochrome oxidase subunit 1 (COI) gene, partial cds; mitochondrial	Sciaridae sp.	46.1	46.1	1	0.042	100	534	OM556172.1
Phoridae sp. voucher BIOUG14042-C01 cytochrome oxidase subunit 1 (COI) gene, partial cds; mitochondrial	Phoridae sp.	46.1	46.1	1	0.042	100	658	OM556145.1
Sciaridae sp. voucher BIOUG14023-E10 cytochrome oxidase subunit 1 (COI) gene, partial cds; mitochondrial	Sciaridae sp.	46.1	46.1	1	0.042	100	567	OM556034.1
Erebidae sp. voucher BIOUG13886-H02 cytochrome oxidase subunit 1 (COI) gene, partial cds; mitochondrial	Erebidae sp.	46.1	46.1	1	0.042	100	627	OM555868.1
Cecidomyiidae sp. voucher BIOUG13952-E03 cytochrome oxidase subunit 1 (COI) gene, partial cds; mitochondrial	Cecidomyiidae sp.	46.1	46.1	1	0.042	100	525	OM555685.1
Sciaridae sp. voucher BIOUG13996-A01 cytochrome oxidase subunit 1 (COI) gene, partial cds; mitochondrial	Sciaridae sp.	46.1	46.1	1	0.042	100	564	OM555649.1
Sciaridae sp. voucher BIOUG13997-C12 cytochrome oxidase subunit 1 (COI) gene, partial cds; mitochondrial	Sciaridae sp.	46.1	46.1	1	0.042	100	585	OM555600.1
Cecidomyiidae sp. voucher BIOUG24874-G04 cytochrome oxidase subunit 1 (COI) gene, partial cds; mitochondrial	Cecidomyiidae sp.	46.1	46.1	1	0.042	100	658	OM555591.1
Sciaridae sp. voucher BIOUG14025-H11 cytochrome oxidase subunit 1 (COI) gene, partial cds; mitochondrial	Sciaridae sp.	46.1	46.1	1	0.042	100	540	OM555547.1
Oxydia sp. voucher BIOUG24814-H10 cytochrome oxidase subunit 1 (COI) gene, partial cds; mitochondrial	Oxydia sp.	46.1	46.1	1	0.042	100	658	OM555263.1
Sciaridae sp. voucher BIOUG24946-E06 cytochrome oxidase subunit 1 (COI) gene, partial cds; mitochondrial	Sciaridae sp.	46.1	46.1	1	0.042	100	576	OM555228.1
Chironomidae sp. voucher BIOUG13954-A05 cytochrome oxidase subunit 1 (COI) gene, partial cds; mitochondrial	Chironomidae sp.	46.1	46.1	1	0.042	100	658	OM555204.1
Cecidomyiidae sp. voucher BIOUG13964-F04 cytochrome oxidase subunit 1 (COI) gene, partial cds; mitochondrial	Cecidomyiidae sp.	46.1	46.1	1	0.042	100	658	OM555179.1
Carabidae sp. voucher BIOUG13968-C05 cytochrome oxidase subunit 1 (COI) gene, partial cds; mitochondrial	Carabidae sp.	46.1	46.1	1	0.042	100	658	OM555165.1
Sciaridae sp. voucher BIOUG13997-F10 cytochrome oxidase subunit 1 (COI) gene, partial cds; mitochondrial	Sciaridae sp.	46.1	46.1	1	0.042	100	579	OM554963.1
Sciaridae sp. voucher BIOUG14026-G12 cytochrome oxidase subunit 1 (COI) gene, partial cds; mitochondrial	Sciaridae sp.	46.1	46.1	1	0.042	100	588	OM554937.1
Phoridae sp. voucher BIOUG13977-A08 cytochrome oxidase subunit 1 (COI) gene, partial cds; mitochondrial	Phoridae sp.	46.1	46.1	1	0.042	100	658	OM554836.1
Sciaridae sp. voucher BIOUG14022-B11 cytochrome oxidase subunit 1 (COI) gene, partial cds; mitochondrial	Sciaridae sp.	46.1	46.1	1	0.042	100	658	OM554809.1
Sciaridae sp. voucher BIOUG14000-G08 cytochrome oxidase subunit 1 (COI) gene, partial cds; mitochondrial	Sciaridae sp.	46.1	46.1	1	0.042	100	658	OM554731.1
Sciaridae sp. voucher BIOUG13998-D06 cytochrome oxidase subunit 1 (COI) gene, partial cds; mitochondrial	Sciaridae sp.	46.1	46.1	1	0.042	100	558	OM554730.1
Sciaridae sp. voucher BIOUG14024-G04 cytochrome oxidase subunit 1 (COI) gene, partial cds; mitochondrial	Sciaridae sp.	46.1	46.1	1	0.042	100	567	OM554645.1
Sciaridae sp. voucher BIOUG14000-E02 cytochrome oxidase subunit 1 (COI) gene, partial cds; mitochondrial	Sciaridae sp.	46.1	46.1	1	0.042	100	658	OM554639.1
Phoridae sp. voucher BIOUG24820-H07 cytochrome oxidase subunit 1 (COI) gene, partial cds; mitochondrial	Phoridae sp.	46.1	46.1	1	0.042	100	564	OM554316.1
Erebidae sp. voucher BIOUG24952-A09 cytochrome oxidase subunit 1 (COI) gene, partial cds; mitochondrial	Erebidae sp.	46.1	46.1	1	0.042	100	658	OM554151.1
Phoridae sp. voucher BIOUG24871-B01 cytochrome oxidase subunit 1 (COI) gene, partial cds; mitochondrial	Phoridae sp.	46.1	46.1	1	0.042	100	540	OM554093.1
Cecidomyiidae sp. voucher BIOUG24809-D05 cytochrome oxidase subunit 1 (COI) gene, partial cds; mitochondrial	Cecidomyiidae sp.	46.1	46.1	1	0.042	100	658	OM554037.1
Chrysomelidae sp. voucher BIOUG24815-C09 cytochrome oxidase subunit 1 (COI) gene, partial cds; mitochondrial	Chrysomelidae sp.	46.1	46.1	1	0.042	100	658	OM554031.1
Sciaridae sp. voucher BIOUG13996-D10 cytochrome oxidase subunit 1 (COI) gene, partial cds; mitochondrial	Sciaridae sp.	46.1	46.1	1	0.042	100	576	OM553987.1
Chironomidae sp. voucher BIOUG13953-G04 cytochrome oxidase subunit 1 (COI) gene, partial cds; mitochondrial	Chironomidae sp.	46.1	46.1	1	0.042	100	658	OM553979.1
Sciaridae sp. voucher BIOUG14024-C12 cytochrome oxidase subunit 1 (COI) gene, partial cds; mitochondrial	Sciaridae sp.	46.1	46.1	1	0.042	100	599	OM553967.1
Oxydia sp. voucher BIOUG13973-A06 cytochrome oxidase subunit 1 (COI) gene, partial cds; mitochondrial	Oxydia sp.	46.1	46.1	1	0.042	100	658	OM553957.1
Mycetophilidae sp. voucher BIOUG24945-B11 cytochrome oxidase subunit 1 (COI) gene, partial cds; mitochondrial	Mycetophilidae sp.	46.1	46.1	1	0.042	100	522	OM553947.1
Sciaridae sp. voucher BIOUG14026-H04 cytochrome oxidase subunit 1 (COI) gene, partial cds; mitochondrial	Sciaridae sp.	46.1	46.1	1	0.042	100	543	OM553553.1
Mycetophilidae sp. voucher BIOUG14040-A12 cytochrome oxidase subunit 1 (COI) gene, partial cds; mitochondrial	Mycetophilidae sp.	46.1	46.1	1	0.042	100	638	OM553195.1
Geometridae sp. voucher BIOUG24814-F05 cytochrome oxidase subunit 1 (COI) gene, partial cds; mitochondrial	Geometridae sp.	46.1	46.1	1	0.042	100	658	OM553103.1
Chironomidae sp. voucher BIOUG24947-B03 cytochrome oxidase subunit 1 (COI) gene, partial cds; mitochondrial	Chironomidae sp.	46.1	46.1	1	0.042	100	576	OM553093.1
Cecidomyiidae sp. voucher BIOUG14021-D03 cytochrome oxidase subunit 1 (COI) gene, partial cds; mitochondrial	Cecidomyiidae sp.	46.1	46.1	1	0.042	100	658	OM553053.1
Ceratopogonidae sp. voucher BIOUG24872-C10 cytochrome oxidase subunit 1 (COI) gene, partial cds; mitochondrial	Ceratopogonidae sp.	46.1	46.1	1	0.042	100	567	OM552899.1
Sciaridae sp. voucher BIOUG14025-E06 cytochrome oxidase subunit 1 (COI) gene, partial cds; mitochondrial	Sciaridae sp.	46.1	46.1	1	0.042	100	555	OM552837.1
Erotylidae sp. voucher BIOUG13957-E07 cytochrome oxidase subunit 1 (COI) gene, partial cds; mitochondrial	Erotylidae sp.	46.1	46.1	1	0.042	100	658	OM552729.1
Dolichopodidae sp. voucher BIOUG24780-B05 cytochrome oxidase subunit 1 (COI) gene, partial cds; mitochondrial	Dolichopodidae sp.	46.1	46.1	1	0.042	100	658	OM552504.1
Cecidomyiidae sp. voucher BIOUG24946-C04 cytochrome oxidase subunit 1 (COI) gene, partial cds; mitochondrial	Cecidomyiidae sp.	46.1	46.1	1	0.042	100	658	OM552485.1
Phoridae sp. voucher BIOUG14043-D12 cytochrome oxidase subunit 1 (COI) gene, partial cds; mitochondrial	Phoridae sp.	46.1	46.1	1	0.042	100	658	OM552379.1
Cecidomyiidae sp. voucher BIOUG14026-E07 cytochrome oxidase subunit 1 (COI) gene, partial cds; mitochondrial	Cecidomyiidae sp.	46.1	46.1	1	0.042	100	573	OM552367.1
Cecidomyiidae sp. voucher BIOUG14028-F10 cytochrome oxidase subunit 1 (COI) gene, partial cds; mitochondrial	Cecidomyiidae sp.	46.1	46.1	1	0.042	100	579	OM552284.1
Ceratopogonidae sp. voucher BIOUG13464-H06 cytochrome oxidase subunit 1 (COI) gene, partial cds; mitochondrial	Ceratopogonidae sp.	46.1	46.1	1	0.042	100	658	OM613932.1
Tachinidae sp. voucher BIOUG24956-F01 cytochrome oxidase subunit 1 (COI) gene, partial cds; mitochondrial	Tachinidae sp.	46.1	46.1	1	0.042	100	658	OM613865.1
Mycetophilidae sp. voucher BIOUG13468-B11 cytochrome oxidase subunit 1 (COI) gene, partial cds; mitochondrial	Mycetophilidae sp.	46.1	46.1	1	0.042	100	658	OM613655.1
Cecidomyiidae sp. voucher BIOUG13583-C06 cytochrome oxidase subunit 1 (COI) gene, partial cds; mitochondrial	Cecidomyiidae sp.	46.1	46.1	1	0.042	100	597	OM613643.1
Muscidae sp. voucher BIOUG25151-A06 cytochrome oxidase subunit 1 (COI) gene, partial cds; mitochondrial	Muscidae sp.	46.1	46.1	1	0.042	100	585	OM613166.1
Chironomidae sp. voucher BIOUG25020-A12 cytochrome oxidase subunit 1 (COI) gene, partial cds; mitochondrial	Chironomidae sp.	46.1	46.1	1	0.042	100	588	OM613043.1
Cecidomyiidae sp. voucher BIOUG13878-D01 cytochrome oxidase subunit 1 (COI) gene, partial cds; mitochondrial	Cecidomyiidae sp.	46.1	46.1	1	0.042	100	567	OM612894.1
Phoridae sp. voucher BIOUG25171-D12 cytochrome oxidase subunit 1 (COI) gene, partial cds; mitochondrial	Phoridae sp.	46.1	46.1	1	0.042	100	658	OM612341.1
Muscidae sp. voucher BIOUG25150-A04 cytochrome oxidase subunit 1 (COI) gene, partial cds; mitochondrial	Muscidae sp.	46.1	46.1	1	0.042	100	606	OM612112.1
Mycetophilidae sp. voucher BIOUG13552-A01 cytochrome oxidase subunit 1 (COI) gene, partial cds; mitochondrial	Mycetophilidae sp.	46.1	46.1	1	0.042	100	658	OM611952.1
Sciaridae sp. voucher BIOUG25151-C08 cytochrome oxidase subunit 1 (COI) gene, partial cds; mitochondrial	Sciaridae sp.	46.1	46.1	1	0.042	100	658	OM611336.1
Ceratopogonidae sp. voucher BIOUG13461-H03 cytochrome oxidase subunit 1 (COI) gene, partial cds; mitochondrial	Ceratopogonidae sp.	46.1	46.1	1	0.042	100	658	OM611330.1
Phoridae sp. voucher BIOUG25171-F09 cytochrome oxidase subunit 1 (COI) gene, partial cds; mitochondrial	Phoridae sp.	46.1	46.1	1	0.042	100	658	OM611243.1
Ceratopogonidae sp. voucher BIOUG13518-H01 cytochrome oxidase subunit 1 (COI) gene, partial cds; mitochondrial	Ceratopogonidae sp.	46.1	46.1	1	0.042	100	658	OM611228.1
Ceratopogonidae sp. voucher BIOUG13554-D12 cytochrome oxidase subunit 1 (COI) gene, partial cds; mitochondrial	Ceratopogonidae sp.	46.1	46.1	1	0.042	100	658	OM610753.1
Chironomidae sp. voucher BIOUG25020-E10 cytochrome oxidase subunit 1 (COI) gene, partial cds; mitochondrial	Chironomidae sp.	46.1	46.1	1	0.042	100	564	OM610598.1
Ceratopogonidae sp. voucher BIOUG13518-F10 cytochrome oxidase subunit 1 (COI) gene, partial cds; mitochondrial	Ceratopogonidae sp.	46.1	46.1	1	0.042	100	658	OM610342.1
Mycetophilidae sp. voucher BIOUG13461-F08 cytochrome oxidase subunit 1 (COI) gene, partial cds; mitochondrial	Mycetophilidae sp.	46.1	46.1	1	0.042	100	658	OM610274.1
Sciaridae sp. voucher BIOUG13468-B10 cytochrome oxidase subunit 1 (COI) gene, partial cds; mitochondrial	Sciaridae sp.	46.1	46.1	1	0.042	100	658	OM610210.1
Aspilodemon sp. voucher BIOUG25152-D04 cytochrome oxidase subunit 1 (COI) gene, partial cds; mitochondrial	Aspilodemon sp.	46.1	46.1	1	0.042	100	658	OM610182.1
Blastobasidae sp. voucher BIOUG13587-E01 cytochrome oxidase subunit 1 (COI) gene, partial cds; mitochondrial	Blastobasidae sp.	46.1	46.1	1	0.042	100	513	OM609971.1
Chrysomelidae sp. voucher BIOUG13556-H05 cytochrome oxidase subunit 1 (COI) gene, partial cds; mitochondrial	Chrysomelidae sp.	46.1	46.1	1	0.042	100	519	OM609533.1
Crambidae sp. voucher BIOUG13587-F07 cytochrome oxidase subunit 1 (COI) gene, partial cds; mitochondrial	Crambidae sp.	46.1	46.1	1	0.042	100	658	OM609489.1
Ceratopogonidae sp. voucher BIOUG13520-D12 cytochrome oxidase subunit 1 (COI) gene, partial cds; mitochondrial	Ceratopogonidae sp.	46.1	46.1	1	0.042	100	658	OM609452.1
Muscidae sp. voucher BIOUG13511-H08 cytochrome oxidase subunit 1 (COI) gene, partial cds; mitochondrial	Muscidae sp.	46.1	46.1	1	0.042	100	658	OM609074.1
Ceratopogonidae sp. voucher BIOUG13507-F06 cytochrome oxidase subunit 1 (COI) gene, partial cds; mitochondrial	Ceratopogonidae sp.	46.1	46.1	1	0.042	100	658	OM609029.1
Cecidomyiidae sp. voucher BIOUG25113-E06 cytochrome oxidase subunit 1 (COI) gene, partial cds; mitochondrial	Cecidomyiidae sp.	46.1	46.1	1	0.042	100	658	OM608884.1
Psychodidae sp. voucher BIOUG25120-H10 cytochrome oxidase subunit 1 (COI) gene, partial cds; mitochondrial	Psychodidae sp.	46.1	46.1	1	0.042	100	658	OM608483.1
Muscidae sp. voucher BIOUG13507-A11 cytochrome oxidase subunit 1 (COI) gene, partial cds; mitochondrial	Muscidae sp.	46.1	46.1	1	0.042	100	658	OM607748.1
Cecidomyiidae sp. voucher BIOUG13517-D03 cytochrome oxidase subunit 1 (COI) gene, partial cds; mitochondrial	Cecidomyiidae sp.	46.1	46.1	1	0.042	100	658	OM607575.1
Chironomidae sp. voucher BIOUG13581-A07 cytochrome oxidase subunit 1 (COI) gene, partial cds; mitochondrial	Chironomidae sp.	46.1	46.1	1	0.042	100	597	OM607518.1
Cecidomyiidae sp. voucher BIOUG24957-D09 cytochrome oxidase subunit 1 (COI) gene, partial cds; mitochondrial	Cecidomyiidae sp.	46.1	46.1	1	0.042	100	588	OM607431.1
Bracon sp. voucher BIOUG13884-A12 cytochrome oxidase subunit 1 (COI) gene, partial cds; mitochondrial	Bracon sp.	46.1	46.1	1	0.042	100	658	OM607404.1
Limoniidae sp. voucher BIOUG13509-B11 cytochrome oxidase subunit 1 (COI) gene, partial cds; mitochondrial	Limoniidae sp.	46.1	46.1	1	0.042	100	658	OM607072.1
Sciaridae sp. voucher BIOUG13518-F07 cytochrome oxidase subunit 1 (COI) gene, partial cds; mitochondrial	Sciaridae sp.	46.1	46.1	1	0.042	100	658	OM606946.1
Heterospilus sp. voucher BIOUG25109-G09 cytochrome oxidase subunit 1 (COI) gene, partial cds; mitochondrial	Heterospilus sp.	46.1	46.1	1	0.042	100	653	OM606900.1
Ceratopogonidae sp. voucher BIOUG13516-F08 cytochrome oxidase subunit 1 (COI) gene, partial cds; mitochondrial	Ceratopogonidae sp.	46.1	46.1	1	0.042	100	658	OM606804.1
Cecidomyiidae sp. voucher BIOUG13888-B04 cytochrome oxidase subunit 1 (COI) gene, partial cds; mitochondrial	Cecidomyiidae sp.	46.1	46.1	1	0.042	100	655	OM606752.1
Muscidae sp. voucher BIOUG25149-H11 cytochrome oxidase subunit 1 (COI) gene, partial cds; mitochondrial	Muscidae sp.	46.1	46.1	1	0.042	100	567	OM606236.1
Alysiinae sp. voucher BIOUG25152-C12 cytochrome oxidase subunit 1 (COI) gene, partial cds; mitochondrial	Alysiinae sp.	46.1	46.1	1	0.042	100	658	OM606011.1
Muscidae sp. voucher BIOUG25176-H05 cytochrome oxidase subunit 1 (COI) gene, partial cds; mitochondrial	Muscidae sp.	46.1	46.1	1	0.042	100	567	OM605919.1
Chironomidae sp. voucher BIOUG24956-H11 cytochrome oxidase subunit 1 (COI) gene, partial cds; mitochondrial	Chironomidae sp.	46.1	46.1	1	0.042	100	576	OM605902.1
Mycetophilidae sp. voucher BIOUG13305-G03 cytochrome oxidase subunit 1 (COI) gene, partial cds; mitochondrial	Mycetophilidae sp.	46.1	46.1	1	0.042	100	567	OM594754.1
Cecidomyiidae sp. voucher BIOUG24502-G06 cytochrome oxidase subunit 1 (COI) gene, partial cds; mitochondrial	Cecidomyiidae sp.	46.1	46.1	1	0.042	100	537	OM594656.1
Cecidomyiidae sp. voucher BIOUG13224-G08 cytochrome oxidase subunit 1 (COI) gene, partial cds; mitochondrial	Cecidomyiidae sp.	46.1	46.1	1	0.042	100	543	OM594604.1
Drosophilidae sp. voucher BIOUG23764-A03 cytochrome oxidase subunit 1 (COI) gene, partial cds; mitochondrial	Drosophilidae sp.	46.1	46.1	1	0.042	100	658	OM594363.1
Cecidomyiidae sp. voucher BIOUG13262-H09 cytochrome oxidase subunit 1 (COI) gene, partial cds; mitochondrial	Cecidomyiidae sp.	46.1	46.1	1	0.042	100	576	OM594295.1
Cecidomyiidae sp. voucher BIOUG24502-E11 cytochrome oxidase subunit 1 (COI) gene, partial cds; mitochondrial	Cecidomyiidae sp.	46.1	46.1	1	0.042	100	609	OM594167.1
Ceratopogonidae sp. voucher BIOUG23763-F10 cytochrome oxidase subunit 1 (COI) gene, partial cds; mitochondrial	Ceratopogonidae sp.	46.1	46.1	1	0.042	100	567	OM594093.1
Cecidomyiidae sp. voucher BIOUG24743-E07 cytochrome oxidase subunit 1 (COI) gene, partial cds; mitochondrial	Cecidomyiidae sp.	46.1	46.1	1	0.042	100	588	OM593752.1
Muscidae sp. voucher BIOUG13185-H02 cytochrome oxidase subunit 1 (COI) gene, partial cds; mitochondrial	Muscidae sp.	46.1	46.1	1	0.042	100	658	OM593392.1
Mycetophilidae sp. voucher BIOUG13259-H09 cytochrome oxidase subunit 1 (COI) gene, partial cds; mitochondrial	Mycetophilidae sp.	46.1	46.1	1	0.042	100	549	OM593162.1
Gryllidae sp. voucher BIOUG23756-A05 cytochrome oxidase subunit 1 (COI) gene, partial cds; mitochondrial	Gryllidae sp.	46.1	46.1	1	0.042	100	561	OM592982.1
Phoridae sp. voucher BIOUG23765-A03 cytochrome oxidase subunit 1 (COI) gene, partial cds; mitochondrial	Phoridae sp.	46.1	46.1	1	0.042	100	561	OM592521.1
Sciaridae sp. voucher BIOUG23832-E12 cytochrome oxidase subunit 1 (COI) gene, partial cds; mitochondrial	Sciaridae sp.	46.1	46.1	1	0.042	100	537	OM592253.1
Phoridae sp. voucher BIOUG13308-E12 cytochrome oxidase subunit 1 (COI) gene, partial cds; mitochondrial	Phoridae sp.	46.1	46.1	1	0.042	100	658	OM592147.1
Ceratopogonidae sp. voucher BIOUG23927-B03 cytochrome oxidase subunit 1 (COI) gene, partial cds; mitochondrial	Ceratopogonidae sp.	46.1	46.1	1	0.042	100	573	OM591987.1
Mycetophilidae sp. voucher BIOUG13147-D09 cytochrome oxidase subunit 1 (COI) gene, partial cds; mitochondrial	Mycetophilidae sp.	46.1	46.1	1	0.042	100	658	OM591647.1
Cecidomyiidae sp. voucher BIOUG23932-B09 cytochrome oxidase subunit 1 (COI) gene, partial cds; mitochondrial	Cecidomyiidae sp.	46.1	46.1	1	0.042	100	516	OM591568.1
Mycetophilidae sp. voucher BIOUG23826-H10 cytochrome oxidase subunit 1 (COI) gene, partial cds; mitochondrial	Mycetophilidae sp.	46.1	46.1	1	0.042	100	564	OM591443.1
Mycetophilidae sp. voucher BIOUG13302-H01 cytochrome oxidase subunit 1 (COI) gene, partial cds; mitochondrial	Mycetophilidae sp.	46.1	46.1	1	0.042	100	658	OM591403.1
Cecidomyiidae sp. voucher BIOUG24502-G04 cytochrome oxidase subunit 1 (COI) gene, partial cds; mitochondrial	Cecidomyiidae sp.	46.1	46.1	1	0.042	100	525	OM591220.1
Cecidomyiidae sp. voucher BIOUG23838-G04 cytochrome oxidase subunit 1 (COI) gene, partial cds; mitochondrial	Cecidomyiidae sp.	46.1	46.1	1	0.042	100	534	OM590945.1
Limoniidae sp. voucher BIOUG23824-A09 cytochrome oxidase subunit 1 (COI) gene, partial cds; mitochondrial	Limoniidae sp.	46.1	46.1	1	0.042	100	564	OM590640.1
Ceratopogonidae sp. voucher BIOUG23768-D08 cytochrome oxidase subunit 1 (COI) gene, partial cds; mitochondrial	Ceratopogonidae sp.	46.1	46.1	1	0.042	100	579	OM590509.1
Cecidomyiidae sp. voucher BIOUG23839-D06 cytochrome oxidase subunit 1 (COI) gene, partial cds; mitochondrial	Cecidomyiidae sp.	46.1	46.1	1	0.042	100	658	OM590187.1
Mycetophilidae sp. voucher BIOUG23824-A10 cytochrome oxidase subunit 1 (COI) gene, partial cds; mitochondrial	Mycetophilidae sp.	46.1	46.1	1	0.042	100	552	OM590185.1
Cecidomyiidae sp. voucher BIOUG24742-E05 cytochrome oxidase subunit 1 (COI) gene, partial cds; mitochondrial	Cecidomyiidae sp.	46.1	46.1	1	0.042	100	618	OM590113.1
Ceratopogonidae sp. voucher BIOUG13148-B11 cytochrome oxidase subunit 1 (COI) gene, partial cds; mitochondrial	Ceratopogonidae sp.	46.1	46.1	1	0.042	100	658	OM590081.1
Cecidomyiidae sp. voucher BIOUG24744-E01 cytochrome oxidase subunit 1 (COI) gene, partial cds; mitochondrial	Cecidomyiidae sp.	46.1	46.1	1	0.042	100	555	OM590011.1
Mycetophilidae sp. voucher BIOUG23759-D01 cytochrome oxidase subunit 1 (COI) gene, partial cds; mitochondrial	Mycetophilidae sp.	46.1	46.1	1	0.042	100	546	OM589953.1
Cecidomyiidae sp. voucher BIOUG13265-A08 cytochrome oxidase subunit 1 (COI) gene, partial cds; mitochondrial	Cecidomyiidae sp.	46.1	46.1	1	0.042	100	570	OM589949.1
Cecidomyiidae sp. voucher BIOUG24743-D02 cytochrome oxidase subunit 1 (COI) gene, partial cds; mitochondrial	Cecidomyiidae sp.	46.1	46.1	1	0.042	100	576	OM589897.1
Mycetophilidae sp. voucher BIOUG13254-F01 cytochrome oxidase subunit 1 (COI) gene, partial cds; mitochondrial	Mycetophilidae sp.	46.1	46.1	1	0.042	100	658	OM589810.1
Sciaridae sp. voucher BIOUG13261-C12 cytochrome oxidase subunit 1 (COI) gene, partial cds; mitochondrial	Sciaridae sp.	46.1	46.1	1	0.042	100	546	OM589656.1
Cecidomyiidae sp. voucher BIOUG13259-C04 cytochrome oxidase subunit 1 (COI) gene, partial cds; mitochondrial	Cecidomyiidae sp.	46.1	46.1	1	0.042	100	555	OM589627.1
Mycetophilidae sp. voucher BIOUG13260-A04 cytochrome oxidase subunit 1 (COI) gene, partial cds; mitochondrial	Mycetophilidae sp.	46.1	46.1	1	0.042	100	525	OM589515.1
Mycetophilidae sp. voucher BIOUG13147-E03 cytochrome oxidase subunit 1 (COI) gene, partial cds; mitochondrial	Mycetophilidae sp.	46.1	46.1	1	0.042	100	658	OM589331.1
Mycetophilidae sp. voucher BIOUG13261-C05 cytochrome oxidase subunit 1 (COI) gene, partial cds; mitochondrial	Mycetophilidae sp.	46.1	46.1	1	0.042	100	658	OM589318.1
Cecidomyiidae sp. voucher BIOUG23932-F07 cytochrome oxidase subunit 1 (COI) gene, partial cds; mitochondrial	Cecidomyiidae sp.	46.1	46.1	1	0.042	100	564	OM589281.1
Mycetophilidae sp. voucher BIOUG23828-G02 cytochrome oxidase subunit 1 (COI) gene, partial cds; mitochondrial	Mycetophilidae sp.	46.1	46.1	1	0.042	100	549	OM589217.1
Phoridae sp. voucher BIOUG13146-A10 cytochrome oxidase subunit 1 (COI) gene, partial cds; mitochondrial	Phoridae sp.	46.1	46.1	1	0.042	100	658	OM588998.1
Mycetophilidae sp. voucher BIOUG13263-B07 cytochrome oxidase subunit 1 (COI) gene, partial cds; mitochondrial	Mycetophilidae sp.	46.1	46.1	1	0.042	100	658	OM588944.1
Cecidomyiidae sp. voucher BIOUG24743-C07 cytochrome oxidase subunit 1 (COI) gene, partial cds; mitochondrial	Cecidomyiidae sp.	46.1	46.1	1	0.042	100	576	OM588544.1
Muscidae sp. voucher BIOUG23824-E01 cytochrome oxidase subunit 1 (COI) gene, partial cds; mitochondrial	Muscidae sp.	46.1	46.1	1	0.042	100	585	OM588527.1
Sciaridae sp. voucher BIOUG23763-F08 cytochrome oxidase subunit 1 (COI) gene, partial cds; mitochondrial	Sciaridae sp.	46.1	46.1	1	0.042	100	567	OM588515.1
Ceratopogonidae sp. voucher BIOUG13261-A09 cytochrome oxidase subunit 1 (COI) gene, partial cds; mitochondrial	Ceratopogonidae sp.	46.1	46.1	1	0.042	100	564	OM587839.1
Cecidomyiidae sp. voucher BIOUG23769-E12 cytochrome oxidase subunit 1 (COI) gene, partial cds; mitochondrial	Cecidomyiidae sp.	46.1	46.1	1	0.042	100	543	OM587831.1
Mycetophilidae sp. voucher BIOUG13143-H03 cytochrome oxidase subunit 1 (COI) gene, partial cds; mitochondrial	Mycetophilidae sp.	46.1	46.1	1	0.042	100	658	OM587816.1
Cecidomyiidae sp. voucher BIOUG13227-G10 cytochrome oxidase subunit 1 (COI) gene, partial cds; mitochondrial	Cecidomyiidae sp.	46.1	46.1	1	0.042	100	540	OM587777.1
Cecidomyiidae sp. voucher BIOUG13226-E10 cytochrome oxidase subunit 1 (COI) gene, partial cds; mitochondrial	Cecidomyiidae sp.	46.1	46.1	1	0.042	100	588	OM587759.1
Muscidae sp. voucher BIOUG23762-E04 cytochrome oxidase subunit 1 (COI) gene, partial cds; mitochondrial	Muscidae sp.	46.1	46.1	1	0.042	100	579	OM587451.1
Muscidae sp. voucher BIOUG13185-H08 cytochrome oxidase subunit 1 (COI) gene, partial cds; mitochondrial	Muscidae sp.	46.1	46.1	1	0.042	100	658	OM586971.1
Ceratopogonidae sp. voucher BIOUG23925-A10 cytochrome oxidase subunit 1 (COI) gene, partial cds; mitochondrial	Ceratopogonidae sp.	46.1	46.1	1	0.042	100	579	OM586816.1
Cecidomyiidae sp. voucher BIOUG23930-A06 cytochrome oxidase subunit 1 (COI) gene, partial cds; mitochondrial	Cecidomyiidae sp.	46.1	46.1	1	0.042	100	591	OM586575.1
Limoniidae sp. voucher BIOUG23760-A05 cytochrome oxidase subunit 1 (COI) gene, partial cds; mitochondrial	Limoniidae sp.	46.1	46.1	1	0.042	100	576	OM586359.1
Phoridae sp. voucher BIOUG23758-E10 cytochrome oxidase subunit 1 (COI) gene, partial cds; mitochondrial	Phoridae sp.	46.1	46.1	1	0.042	100	564	OM586238.1
Cecidomyiidae sp. voucher BIOUG13151-F08 cytochrome oxidase subunit 1 (COI) gene, partial cds; mitochondrial	Cecidomyiidae sp.	46.1	46.1	1	0.042	100	658	OM586135.1
Cecidomyiidae sp. voucher BIOUG24742-C09 cytochrome oxidase subunit 1 (COI) gene, partial cds; mitochondrial	Cecidomyiidae sp.	46.1	46.1	1	0.042	100	603	OM586058.1
Cecidomyiidae sp. voucher BIOUG13310-F11 cytochrome oxidase subunit 1 (COI) gene, partial cds; mitochondrial	Cecidomyiidae sp.	46.1	46.1	1	0.042	100	612	OM585954.1
Cecidomyiidae sp. voucher BIOUG23768-E11 cytochrome oxidase subunit 1 (COI) gene, partial cds; mitochondrial	Cecidomyiidae sp.	46.1	46.1	1	0.042	100	600	OM585817.1
Cecidomyiidae sp. voucher BIOUG24742-E04 cytochrome oxidase subunit 1 (COI) gene, partial cds; mitochondrial	Cecidomyiidae sp.	46.1	46.1	1	0.042	100	600	OM585778.1
Mycetophilidae sp. voucher BIOUG23758-B03 cytochrome oxidase subunit 1 (COI) gene, partial cds; mitochondrial	Mycetophilidae sp.	46.1	46.1	1	0.042	100	626	OM585707.1
Cecidomyiidae sp. voucher BIOUG23625-C03 cytochrome oxidase subunit 1 (COI) gene, partial cds; mitochondrial	Cecidomyiidae sp.	46.1	46.1	1	0.042	100	589	OM714312.1
Mycetophilidae sp. voucher BIOUG23722-A05 cytochrome oxidase subunit 1 (COI) gene, partial cds; mitochondrial	Mycetophilidae sp.	46.1	46.1	1	0.042	100	582	OM713613.1
Mycetophilidae sp. voucher BIOUG23726-A08 cytochrome oxidase subunit 1 (COI) gene, partial cds; mitochondrial	Mycetophilidae sp.	46.1	46.1	1	0.042	100	531	OM713587.1
Mycetophilidae sp. voucher BIOUG23726-C06 cytochrome oxidase subunit 1 (COI) gene, partial cds; mitochondrial	Mycetophilidae sp.	46.1	46.1	1	0.042	100	588	OM713356.1
Cecidomyiidae sp. voucher BIOUG12989-E06 cytochrome oxidase subunit 1 (COI) gene, partial cds; mitochondrial	Cecidomyiidae sp.	46.1	46.1	1	0.042	100	540	OM712906.1
Cecidomyiidae sp. voucher BIOUG23625-A08 cytochrome oxidase subunit 1 (COI) gene, partial cds; mitochondrial	Cecidomyiidae sp.	46.1	46.1	1	0.042	100	592	OM712870.1
Cecidomyiidae sp. voucher BIOUG13190-C11 cytochrome oxidase subunit 1 (COI) gene, partial cds; mitochondrial	Cecidomyiidae sp.	46.1	46.1	1	0.042	100	582	OM712794.1
Cecidomyiidae sp. voucher BIOUG13198-E02 cytochrome oxidase subunit 1 (COI) gene, partial cds; mitochondrial	Cecidomyiidae sp.	46.1	46.1	1	0.042	100	633	OM712758.1
Cecidomyiidae sp. voucher BIOUG13190-F06 cytochrome oxidase subunit 1 (COI) gene, partial cds; mitochondrial	Cecidomyiidae sp.	46.1	46.1	1	0.042	100	528	OM712510.1
Muscidae sp. voucher BIOUG23722-A02 cytochrome oxidase subunit 1 (COI) gene, partial cds; mitochondrial	Muscidae sp.	46.1	46.1	1	0.042	100	585	OM712433.1
Cecidomyiidae sp. voucher BIOUG12988-B12 cytochrome oxidase subunit 1 (COI) gene, partial cds; mitochondrial	Cecidomyiidae sp.	46.1	46.1	1	0.042	100	564	OM712426.1
Cicadellidae sp. voucher BIOUG12990-F11 cytochrome oxidase subunit 1 (COI) gene, partial cds; mitochondrial	Cicadellidae sp.	46.1	46.1	1	0.042	100	658	OM712406.1
Cecidomyiidae sp. voucher BIOUG23747-F07 cytochrome oxidase subunit 1 (COI) gene, partial cds; mitochondrial	Cecidomyiidae sp.	46.1	46.1	1	0.042	100	546	OM711938.1
Cecidomyiidae sp. voucher BIOUG23729-F08 cytochrome oxidase subunit 1 (COI) gene, partial cds; mitochondrial	Cecidomyiidae sp.	46.1	46.1	1	0.042	100	658	OM711845.1
Cecidomyiidae sp. voucher BIOUG13191-G11 cytochrome oxidase subunit 1 (COI) gene, partial cds; mitochondrial	Cecidomyiidae sp.	46.1	46.1	1	0.042	100	591	OM711777.1
Cecidomyiidae sp. voucher BIOUG23625-D09 cytochrome oxidase subunit 1 (COI) gene, partial cds; mitochondrial	Cecidomyiidae sp.	46.1	46.1	1	0.042	100	576	OM711681.1
Cecidomyiidae sp. voucher BIOUG23093-C07 cytochrome oxidase subunit 1 (COI) gene, partial cds; mitochondrial	Cecidomyiidae sp.	46.1	46.1	1	0.042	100	641	OM711615.1
Ceratopogonidae sp. voucher BIOUG13200-B02 cytochrome oxidase subunit 1 (COI) gene, partial cds; mitochondrial	Ceratopogonidae sp.	46.1	46.1	1	0.042	100	658	OM711597.1
Cecidomyiidae sp. voucher BIOUG13192-F08 cytochrome oxidase subunit 1 (COI) gene, partial cds; mitochondrial	Cecidomyiidae sp.	46.1	46.1	1	0.042	100	585	OM711287.1
Cecidomyiidae sp. voucher BIOUG23620-E05 cytochrome oxidase subunit 1 (COI) gene, partial cds; mitochondrial	Cecidomyiidae sp.	46.1	46.1	1	0.042	100	564	OM711200.1
Mycetophilidae sp. voucher BIOUG23726-F05 cytochrome oxidase subunit 1 (COI) gene, partial cds; mitochondrial	Mycetophilidae sp.	46.1	46.1	1	0.042	100	591	OM711163.1
Cecidomyiidae sp. voucher BIOUG23747-D11 cytochrome oxidase subunit 1 (COI) gene, partial cds; mitochondrial	Cecidomyiidae sp.	46.1	46.1	1	0.042	100	609	OM711037.1
Mycetophilidae sp. voucher BIOUG22999-B04 cytochrome oxidase subunit 1 (COI) gene, partial cds; mitochondrial	Mycetophilidae sp.	46.1	46.1	1	0.042	100	658	OM710970.1
Cecidomyiidae sp. voucher BIOUG23627-H03 cytochrome oxidase subunit 1 (COI) gene, partial cds; mitochondrial	Cecidomyiidae sp.	46.1	46.1	1	0.042	100	579	OM710685.1
Mycetophilidae sp. voucher BIOUG23725-G03 cytochrome oxidase subunit 1 (COI) gene, partial cds; mitochondrial	Mycetophilidae sp.	46.1	46.1	1	0.042	100	513	OM710539.1
Cecidomyiidae sp. voucher BIOUG12929-H07 cytochrome oxidase subunit 1 (COI) gene, partial cds; mitochondrial	Cecidomyiidae sp.	46.1	46.1	1	0.042	100	658	OM710488.1
Ichneumonidae sp. voucher BIOUG23096-B10 cytochrome oxidase subunit 1 (COI) gene, partial cds; mitochondrial	Ichneumonidae sp.	46.1	46.1	1	0.042	100	658	OM710451.1
Mycetophilidae sp. voucher BIOUG23721-F05 cytochrome oxidase subunit 1 (COI) gene, partial cds; mitochondrial	Mycetophilidae sp.	46.1	46.1	1	0.042	100	658	OM710310.1
Mycetophilidae sp. voucher BIOUG23727-A11 cytochrome oxidase subunit 1 (COI) gene, partial cds; mitochondrial	Mycetophilidae sp.	46.1	46.1	1	0.042	100	552	OM710284.1
Cecidomyiidae sp. voucher BIOUG23094-D06 cytochrome oxidase subunit 1 (COI) gene, partial cds; mitochondrial	Cecidomyiidae sp.	46.1	46.1	1	0.042	100	579	OM710265.1
Mycetophilidae sp. voucher BIOUG23723-B08 cytochrome oxidase subunit 1 (COI) gene, partial cds; mitochondrial	Mycetophilidae sp.	46.1	46.1	1	0.042	100	564	OM709766.1
Cecidomyiidae sp. voucher BIOUG12987-G02 cytochrome oxidase subunit 1 (COI) gene, partial cds; mitochondrial	Cecidomyiidae sp.	46.1	46.1	1	0.042	100	658	OM709687.1
Cecidomyiidae sp. voucher BIOUG23614-G03 cytochrome oxidase subunit 1 (COI) gene, partial cds; mitochondrial	Cecidomyiidae sp.	46.1	46.1	1	0.042	100	570	OM709453.1
Cecidomyiidae sp. voucher BIOUG23618-F06 cytochrome oxidase subunit 1 (COI) gene, partial cds; mitochondrial	Cecidomyiidae sp.	46.1	46.1	1	0.042	100	547	OM709429.1
Mycetophilidae sp. voucher BIOUG12926-B05 cytochrome oxidase subunit 1 (COI) gene, partial cds; mitochondrial	Mycetophilidae sp.	46.1	46.1	1	0.042	100	658	OM709022.1
Mycetophilidae sp. voucher BIOUG23721-G05 cytochrome oxidase subunit 1 (COI) gene, partial cds; mitochondrial	Mycetophilidae sp.	46.1	46.1	1	0.042	100	589	OM708858.1
Cecidomyiidae sp. voucher BIOUG13187-A07 cytochrome oxidase subunit 1 (COI) gene, partial cds; mitochondrial	Cecidomyiidae sp.	46.1	46.1	1	0.042	100	552	OM708819.1
Mycetophilidae sp. voucher BIOUG23721-D04 cytochrome oxidase subunit 1 (COI) gene, partial cds; mitochondrial	Mycetophilidae sp.	46.1	46.1	1	0.042	100	588	OM708530.1
Sciaridae sp. voucher BIOUG23091-H09 cytochrome oxidase subunit 1 (COI) gene, partial cds; mitochondrial	Sciaridae sp.	46.1	46.1	1	0.042	100	658	OM708389.1
Mycetophilidae sp. voucher BIOUG23724-B03 cytochrome oxidase subunit 1 (COI) gene, partial cds; mitochondrial	Mycetophilidae sp.	46.1	46.1	1	0.042	100	549	OM708282.1
Sciaridae sp. voucher BIOUG23612-A02 cytochrome oxidase subunit 1 (COI) gene, partial cds; mitochondrial	Sciaridae sp.	46.1	46.1	1	0.042	100	658	OM708021.1
Cecidomyiidae sp. voucher BIOUG23094-D07 cytochrome oxidase subunit 1 (COI) gene, partial cds; mitochondrial	Cecidomyiidae sp.	46.1	46.1	1	0.042	100	591	OM707765.1
Robertus lividus voucher SPDR-141 cytochrome oxidase subunit 1 (COI) gene, partial cds; mitochondrial	Robertus lividus	46.1	46.1	1	0.042	100	658	OL874970.1
Robertus lividus voucher SPDR-142 cytochrome oxidase subunit 1 (COI) gene, partial cds; mitochondrial	Robertus lividus	46.1	46.1	1	0.042	100	658	OL874969.1
Agonopterix straminella voucher TLMF Lep 23210 cytochrome oxidase subunit 1 (COI) gene, partial cds; mitochondrial	Agonopterix straminella	46.1	46.1	1	0.042	100	658	MT406263.1
Agonopterix straminella voucher TLMF Lep 26028 cytochrome oxidase subunit 1 (COI) gene, partial cds; mitochondrial	Agonopterix straminella	46.1	46.1	1	0.042	100	658	MT406261.1
Periscepsia carbonaria voucher JP2019002 cytochrome oxidase subunit 1 (COI) gene, partial cds; mitochondrial	Periscepsia carbonaria	46.1	46.1	1	0.042	100	659	MT324397.1
Periscepsia carbonaria voucher JP2019003 cytochrome oxidase subunit 1 (COI) gene, partial cds; mitochondrial	Periscepsia carbonaria	46.1	46.1	1	0.042	100	655	MT324394.1
Triceratopyga calliphoroides Call2_05042011 mitochondrial CO1 gene for cytochrome c oxidase subunit 1, partial cds	Triceratopyga calliphoroides	46.1	46.1	1	0.042	100	658	LC684788.1
Calliphora subalpina DB29_23062021 mitochondrial CO1 gene for cytochrome c oxidase subunit 1, partial cds	Calliphora subalpina	46.1	46.1	1	0.042	100	658	LC684783.1
Calliphora subalpina Casub_27092017 mitochondrial CO1 gene for cytochrome c oxidase subunit 1, partial cds	Calliphora subalpina	46.1	46.1	1	0.042	100	658	LC684782.1
Hemerobius handschini isolate N3 cytochrome c oxidase subunit I (COX1) gene, partial cds; mitochondrial	Hemerobius handschini	46.1	46.1	1	0.042	100	612	OM842835.1
Hemerobius nitidulus isolate N1 cytochrome c oxidase subunit I (COX1) gene, partial cds; mitochondrial	Hemerobius nitidulus	46.1	46.1	1	0.042	100	525	OM841882.1
Cosmopterix iridimaculata voucher LGE-G510 cytochrome c oxidase subunit I (COX1) gene, partial cds; mitochondrial	Cosmopterix iridimaculata	46.1	46.1	1	0.042	100	658	OL415156.1
Monochamus alternatus isolate Mal cytochrome c oxidase subunit I (COX1) gene, partial cds; mitochondrial	Monochamus alternatus	46.1	46.1	1	0.042	100	681	OL305843.1
Agonopterix straminella voucher TLMF Lep 26306 cytochrome oxidase subunit 1 (COI) gene, partial cds; mitochondrial	Agonopterix straminella	46.1	46.1	1	0.042	100	658	MN968404.1
Neptunea cumingii mitochondrion, complete genome	Neptunea cumingii	46.1	46.1	1	0.042	100	15254	NC_062790.1
Biston betularia voucher Tpg1 cytochrome c oxidase subunit I (COX1) gene, partial cds; mitochondrial	Biston betularia	46.1	46.1	1	0.042	100	642	OK641949.1
Pipunculus oldenbergi voucher Jeff_Skevington_Specimen17804 cytochrome oxidase subunit 1 (COI) gene, partial cds; mitochondrial	Pipunculus oldenbergi	46.1	46.1	1	0.042	100	656	MN992785.1
Microcephalops sp. CNC Diptera 21521 voucher CNC_Diptera21521 cytochrome oxidase subunit 1 (COI) gene, partial cds; mitochondrial	Microcephalops sp. CNC Diptera 21521	46.1	46.1	1	0.042	100	657	MN992772.1
Microcephalops sp. Jeff Skevington 13092 voucher Jeff_Skevington_Specimen13092 cytochrome oxidase subunit 1 (COI) gene, partial cds; mitochondrial	Microcephalops sp. Jeff Skevington 13092	46.1	46.1	1	0.042	100	657	MN992769.1
Collinias sp. QM T18523 voucher QM_REG._NO._T18523 cytochrome oxidase subunit 1 (COI) gene, partial cds; mitochondrial	Collinias sp. QM T18523	46.1	46.1	1	0.042	100	605	MN992692.1
Collinias sp. QM T18526 voucher QM_REG._NO._T18526 cytochrome oxidase subunit 1 (COI) gene, partial cds; mitochondrial	Collinias sp. QM T18526	46.1	46.1	1	0.042	100	566	MN992691.1
Cephalosphaera germanica voucher Jeff_Skevington_Specimen17815 cytochrome oxidase subunit 1 (COI) gene, partial cds; mitochondrial	Cephalosphaera germanica	46.1	46.1	1	0.042	100	657	MN992668.1
Caryocolum tetrameris voucher TLMF Lep 20364 cytochrome oxidase subunit 1 (COI) gene, partial cds; mitochondrial	Caryocolum tetrameris	46.1	46.1	1	0.042	100	658	MN942335.1
Nemastomella dubia isolate N118-13d cytochrome c oxidase subunit I (COX1) gene, partial cds; mitochondrial	Nemastomella dubia	46.1	46.1	1	0.042	100	671	ON023741.1
Aedes japonicus voucher CROBB192 cytochrome oxidase subunit 1 (COI) gene, partial cds; mitochondrial	Aedes japonicus	46.1	46.1	1	0.042	100	658	MW535834.1
Sphragifera sigillata mitochondrion, complete genome	Sphragifera sigillata	46.1	46.1	1	0.042	100	15368	NC_061640.1
Dunmorium fenestrus cytochrome c oxidase subunit I (COX1) gene, partial cds; mitochondrial	Dunmorium fenestrus	46.1	46.1	1	0.042	100	1533	MN584673.1
Dunmorium fenestrus cytochrome c oxidase subunit I (COX1) gene, partial cds; mitochondrial	Dunmorium fenestrus	46.1	46.1	1	0.042	100	1533	MN583856.1
Coleoptera sp. voucher MOTU-HOL.27.748 cytochrome c oxidase subunit I (COX1) gene, partial cds; mitochondrial	Coleoptera sp.	46.1	46.1	1	0.042	100	579	OM867197.1
Coleoptera sp. voucher MOTU-HOL.18.765 cytochrome c oxidase subunit I (COX1) gene, partial cds; mitochondrial	Coleoptera sp.	46.1	46.1	1	0.042	100	579	OM867181.1
Coleoptera sp. voucher MOTU-HOL.04.844B cytochrome c oxidase subunit I (COX1) gene, partial cds; mitochondrial	Coleoptera sp.	46.1	46.1	1	0.042	100	579	OM867103.1
Udea costalis voucher NAFUPYR:003155 cytochrome oxidase subunit 1 (COX1) gene, partial cds; mitochondrial	Udea costalis	46.1	46.1	1	0.042	100	657	OK339954.1
Apioninae sp. ZMIOZ JCY2018SN048-016 cytochrome c oxidase subunit I (COX1) gene, partial cds; mitochondrial	Apioninae sp. ZMIOZ JCY2018SN048-016	46.1	46.1	1	0.042	100	658	OM830194.1
Baridinae sp. 1 ZM-2022a voucher ZMIOZ YXL2019XZ240-001 cytochrome c oxidase subunit I (COX1) gene, partial cds; mitochondrial	Baridinae sp. 1 ZM-2022a	46.1	46.1	1	0.042	100	658	OM830021.1
Zephronia phrain voucher NHMD-K35 cytochrome c oxidase subunit I (COX1) gene, partial cds; mitochondrial	Zephronia phrain	46.1	46.1	1	0.042	100	674	OM509642.1
Aedes japonicus voucher GER_H3_M cytochrome c oxidase subunit I (COX1) gene, partial cds; mitochondrial	Aedes japonicus	46.1	46.1	1	0.042	100	657	OL379415.1
Aedes japonicus voucher GER_H1_3M cytochrome c oxidase subunit I (COX1) gene, partial cds; mitochondrial	Aedes japonicus	46.1	46.1	1	0.042	100	659	OL379413.1
Aedes japonicus voucher GER_G3_M cytochrome c oxidase subunit I (COX1) gene, partial cds; mitochondrial	Aedes japonicus	46.1	46.1	1	0.042	100	657	OL379412.1
Aedes japonicus voucher GER_E1_3M cytochrome c oxidase subunit I (COX1) gene, partial cds; mitochondrial	Aedes japonicus	46.1	46.1	1	0.042	100	660	OL379403.1
Aedes japonicus voucher GER_D3_M cytochrome c oxidase subunit I (COX1) gene, partial cds; mitochondrial	Aedes japonicus	46.1	46.1	1	0.042	100	657	OL379401.1
Aedes japonicus voucher GER_D2_M cytochrome c oxidase subunit I (COX1) gene, partial cds; mitochondrial	Aedes japonicus	46.1	46.1	1	0.042	100	657	OL379400.1
Aedes japonicus voucher GER_B4_M cytochrome c oxidase subunit I (COX1) gene, partial cds; mitochondrial	Aedes japonicus	46.1	46.1	1	0.042	100	657	OL379395.1
Aedes japonicus voucher GER_A4_M cytochrome c oxidase subunit I (COX1) gene, partial cds; mitochondrial	Aedes japonicus	46.1	46.1	1	0.042	100	657	OL379391.1
Aedes japonicus voucher GER-H3 cytochrome c oxidase subunit I (COX1) gene, partial cds; mitochondrial	Aedes japonicus	46.1	46.1	1	0.042	100	464	OL376677.1
Aedes japonicus voucher GER-H1 cytochrome c oxidase subunit I (COX1) gene, partial cds; mitochondrial	Aedes japonicus	46.1	46.1	1	0.042	100	564	OL376676.1
Aedes japonicus voucher GER-G3 cytochrome c oxidase subunit I (COX1) gene, partial cds; mitochondrial	Aedes japonicus	46.1	46.1	1	0.042	100	306	OL376675.1
Aedes japonicus voucher GER-G1 cytochrome c oxidase subunit I (COX1) gene, partial cds; mitochondrial	Aedes japonicus	46.1	46.1	1	0.042	100	507	OL376674.1
Aedes japonicus voucher GER-E1 cytochrome c oxidase subunit I (COX1) gene, partial cds; mitochondrial	Aedes japonicus	46.1	46.1	1	0.042	100	574	OL376672.1
Aedes japonicus voucher GER-D3 cytochrome c oxidase subunit I (COX1) gene, partial cds; mitochondrial	Aedes japonicus	46.1	46.1	1	0.042	100	619	OL376671.1
Aedes japonicus voucher GER-D2 cytochrome c oxidase subunit I (COX1) gene, partial cds; mitochondrial	Aedes japonicus	46.1	46.1	1	0.042	100	628	OL376670.1
Aedes japonicus voucher GER-D1 cytochrome c oxidase subunit I (COX1) gene, partial cds; mitochondrial	Aedes japonicus	46.1	46.1	1	0.042	100	428	OL376669.1
Aedes japonicus voucher GER-C2 cytochrome c oxidase subunit I (COX1) gene, partial cds; mitochondrial	Aedes japonicus	46.1	46.1	1	0.042	100	648	OL376667.1
Aedes japonicus voucher GER-C1 cytochrome c oxidase subunit I (COX1) gene, partial cds; mitochondrial	Aedes japonicus	46.1	46.1	1	0.042	100	560	OL376666.1
Aedes japonicus voucher GER-E2 cytochrome c oxidase subunit I (COX1) gene, partial cds; mitochondrial	Aedes japonicus	46.1	46.1	1	0.042	100	611	OL376665.1
Aedes japonicus voucher GER-B4 cytochrome c oxidase subunit I (COX1) gene, partial cds; mitochondrial	Aedes japonicus	46.1	46.1	1	0.042	100	629	OL376664.1
Aedes japonicus voucher GER-B2 cytochrome c oxidase subunit I (COX1) gene, partial cds; mitochondrial	Aedes japonicus	46.1	46.1	1	0.042	100	629	OL376663.1
Aedes japonicus voucher GER-B1 cytochrome c oxidase subunit I (COX1) gene, partial cds; mitochondrial	Aedes japonicus	46.1	46.1	1	0.042	100	597	OL376662.1
Aedes japonicus voucher GER-A3 cytochrome c oxidase subunit I (COX1) gene, partial cds; mitochondrial	Aedes japonicus	46.1	46.1	1	0.042	100	576	OL376661.1
Aedes japonicus voucher BER_S8 cytochrome c oxidase subunit I (COX1) gene, partial cds; mitochondrial	Aedes japonicus	46.1	46.1	1	0.042	100	657	OL348202.1
Epinephelus guttatus isolate CUN31 cytochrome c oxidase subunit 1 (cox1) gene, partial cds; mitochondrial	Epinephelus guttatus	46.1	46.1	1	0.042	100	507	MN756473.2
Hydrotaea pilitibia voucher CNC1078274 cytochrome oxidase subunit 1 (COI) gene, partial cds; mitochondrial	Hydrotaea pilitibia	46.1	46.1	1	0.042	100	662	MT216197.1
Apidae sp. USNM ENT 1645852.1 cytochrome oxidase subunit 1 (COI) gene, partial cds; mitochondrial	Apidae sp. USNM ENT 1645852.1	46.1	46.1	1	0.042	100	658	OL694549.1
Cleonaria bicolor isolate CB cytochrome c oxidase subunit I (COX1) gene, partial cds; mitochondrial	Cleonaria bicolor	46.1	46.1	1	0.042	100	655	OM058017.1
Hadronotus sp. FSCA 00094692 cytochrome c oxidase subunit I (COX1) gene, partial cds; mitochondrial	Hadronotus sp. FSCA 00094692	46.1	46.1	1	0.042	100	639	MZ513582.1
Phorocerosoma vicarium isolate DLL36 cytochrome c oxidase subunit I (COX1) gene, partial cds; mitochondrial	Phorocerosoma vicarium	46.1	46.1	1	0.042	100	658	OM037644.1
Billaea atkinsoni isolate DLL4 cytochrome c oxidase subunit I (COX1) gene, partial cds; mitochondrial	Billaea atkinsoni	46.1	46.1	1	0.042	100	658	OM037612.1
Metacnephia subalpina isolate ms-6 cytochrome c oxidase subunit I (COX1) gene, partial cds; mitochondrial	Metacnephia subalpina	46.1	46.1	1	0.042	100	560	OK076953.1
Apertochrysa sp. 2 YL-2021a voucher CX32001 cytochrome c oxidase subunit I (COX1) gene, partial cds; mitochondrial	Apertochrysa sp. 2 YL-2021a	46.1	46.1	1	0.042	100	684	MZ557216.1
Eleganesia sp. HL-2021a TP170606_14 mitochondrial COI gene for cytochrome oxidase subunit 1, partial cds	Eleganesia sp. HL-2021a	46.1	46.1	1	0.042	100	651	LC598818.1
Coelopa vanduzeei voucher CSCA#14Q855 cytochrome c oxidase subunit I (COX1) gene, partial cds; mitochondrial	Coelopa vanduzeei	46.1	46.1	1	0.042	100	658	MZ298227.1
Antarctonemertes papilliformis isolate 28Antpa cytochrome c oxidase subunit I (COI) gene, partial cds; mitochondrial	Antarctonemertes papilliformis	46.1	46.1	1	0.042	100	657	MZ216515.1
Leptomantella tonkinae mitochondrion, complete genome	Leptomantella tonkinae	46.1	46.1	1	0.042	100	15527	OK480879.1
Protochauliodes sp. isolate L002 mitochondrion	Protochauliodes sp.	46.1	46.1	1	0.042	100	14389	MW642332.1
Protohermes niger isolate PR009 mitochondrion, complete genome	Protohermes niger	46.1	46.1	1	0.042	100	15749	MW642285.1
Microneta viaria voucher UB-MD70 cytochrome oxidase subunit 1 (COI) gene, partial cds; mitochondrial	Microneta viaria	46.1	46.1	1	0.042	100	657	MW998149.1
Microneta viaria voucher UB-MD111 cytochrome oxidase subunit 1 (COI) gene, partial cds; mitochondrial	Microneta viaria	46.1	46.1	1	0.042	100	657	MW998148.1
Microneta viaria voucher UB-MD26 cytochrome oxidase subunit 1 (COI) gene, partial cds; mitochondrial	Microneta viaria	46.1	46.1	1	0.042	100	458	MW998147.1
Microneta viaria voucher UB-MD193 cytochrome oxidase subunit 1 (COI) gene, partial cds; mitochondrial	Microneta viaria	46.1	46.1	1	0.042	100	657	MW998146.1
Microneta viaria voucher UB-MD169 cytochrome oxidase subunit 1 (COI) gene, partial cds; mitochondrial	Microneta viaria	46.1	46.1	1	0.042	100	577	MW998145.1
Microneta viaria voucher UB-MD155 cytochrome oxidase subunit 1 (COI) gene, partial cds; mitochondrial	Microneta viaria	46.1	46.1	1	0.042	100	539	MW998144.1
Microneta viaria voucher UB-MD118 cytochrome oxidase subunit 1 (COI) gene, partial cds; mitochondrial	Microneta viaria	46.1	46.1	1	0.042	100	657	MW998141.1
Microneta viaria voucher UB-MD119 cytochrome oxidase subunit 1 (COI) gene, partial cds; mitochondrial	Microneta viaria	46.1	46.1	1	0.042	100	550	MW998140.1
Microneta viaria voucher UB-MD120 cytochrome oxidase subunit 1 (COI) gene, partial cds; mitochondrial	Microneta viaria	46.1	46.1	1	0.042	100	657	MW998139.1
Microneta viaria voucher UB-MD210 cytochrome oxidase subunit 1 (COI) gene, partial cds; mitochondrial	Microneta viaria	46.1	46.1	1	0.042	100	657	MW998138.1
Microneta viaria voucher UB-MD69 cytochrome oxidase subunit 1 (COI) gene, partial cds; mitochondrial	Microneta viaria	46.1	46.1	1	0.042	100	657	MW998137.1
Microneta viaria voucher UB-MD71 cytochrome oxidase subunit 1 (COI) gene, partial cds; mitochondrial	Microneta viaria	46.1	46.1	1	0.042	100	657	MW998136.1
Cleonis sp. CNC COL VG00010420 voucher CNCCOLVG00010420 cytochrome oxidase subunit 1 (COI) gene, partial cds; mitochondrial	Cleonis sp. CNC COL VG00010420	46.1	46.1	1	0.042	100	636	MW726782.1
Geometridae sp. NSMK IN 170211085 voucher NSMK-IN-170211085 cytochrome c oxidase subunit I (COX1) gene, partial cds; mitochondrial	Geometridae sp. NSMK IN 170211085	46.1	46.1	1	0.042	100	682	OL663798.1
Geometridae sp. NSMK IN 170211071 voucher NSMK-IN-170211071 cytochrome c oxidase subunit I (COX1) gene, partial cds; mitochondrial	Geometridae sp. NSMK IN 170211071	46.1	46.1	1	0.042	100	682	OL663784.1
Sypnoides fumosa voucher NSMK-IN-170211017 cytochrome c oxidase subunit I (COX1) gene, partial cds; mitochondrial	Sypnoides fumosa	46.1	46.1	1	0.042	100	682	OL663730.1
Sypnoides fumosa voucher NSMK-IN-170210954 cytochrome c oxidase subunit I (COX1) gene, partial cds; mitochondrial	Sypnoides fumosa	46.1	46.1	1	0.042	100	682	OL663668.1
Hagenomyia micans voucher NSMK-IN-160201652 cytochrome c oxidase subunit I (COX1) gene, partial cds; mitochondrial	Hagenomyia micans	46.1	46.1	1	0.042	100	682	OL663274.1
Hagenomyia micans voucher NSMK-IN-160201651 cytochrome c oxidase subunit I (COX1) gene, partial cds; mitochondrial	Hagenomyia micans	46.1	46.1	1	0.042	100	682	OL663273.1
Hagenomyia micans voucher NSMK-IN-160201650 cytochrome c oxidase subunit I (COX1) gene, partial cds; mitochondrial	Hagenomyia micans	46.1	46.1	1	0.042	100	682	OL663272.1
Chilocorus kuwanae voucher NSMK-IN-160200592 cytochrome c oxidase subunit I (COX1) gene, partial cds; mitochondrial	Chilocorus kuwanae	46.1	46.1	1	0.042	100	682	OL663095.1
Polychaeta sp. ACMC049 cytochrome oxidase subunit 1 (COI) gene, partial cds; mitochondrial	Polychaeta sp. ACMC049	46.1	46.1	1	0.042	100	658	MN684072.1
Agonopterix umbellana voucher TLMF Lep 23339 cytochrome oxidase subunit 1 (COI) gene, partial cds; mitochondrial	Agonopterix umbellana	46.1	46.1	1	0.042	100	658	MW201280.1
Agonopterix ivinskisi voucher TLMF Lep 23574 cytochrome oxidase subunit 1 (COI) gene, partial cds; mitochondrial	Agonopterix ivinskisi	46.1	46.1	1	0.042	100	657	MW201279.1
Agonopterix ivinskisi voucher TLMF Lep 25987 cytochrome oxidase subunit 1 (COI) gene, partial cds; mitochondrial	Agonopterix ivinskisi	46.1	46.1	1	0.042	100	658	MW201278.1
Agonopterix flurii voucher TLMF Lep 04810 cytochrome oxidase subunit 1 (COI) gene, partial cds; mitochondrial	Agonopterix flurii	46.1	46.1	1	0.042	100	658	MW201277.1
Agonopterix flurii voucher NGS-29197-D08 cytochrome oxidase subunit 1 (COI) gene, partial cds; mitochondrial	Agonopterix flurii	46.1	46.1	1	0.042	100	658	MW201274.1
Agonopterix umbellana voucher ZMUC-29134-C10 cytochrome oxidase subunit 1 (COI) gene, partial cds; mitochondrial	Agonopterix umbellana	46.1	46.1	1	0.042	100	658	MW201269.1
Agonopterix sp. MNINGA-29197-F12 cytochrome oxidase subunit 1 (COI) gene, partial cds; mitochondrial	Agonopterix sp. MNINGA-29197-F12	46.1	46.1	1	0.042	100	658	MW201249.1
Citellophilus tesquorum altaicus isolate Fl16-01 cytochrome c oxidase subunit I (COX1) gene, partial cds; mitochondrial	Citellophilus tesquorum altaicus	46.1	46.1	1	0.042	100	587	OL504541.1
Hemerobius nitidulus voucher TR00016 cytochrome oxidase subunit 1 (COI) gene, partial cds; mitochondrial	Hemerobius nitidulus	46.1	46.1	1	0.042	100	658	MZ633897.1
Gnamptodontinae sp. ZMUO 027036 voucher ZMUO.027036 cytochrome oxidase subunit 1 (COI) gene, partial cds; mitochondrial	Gnamptodontinae sp. ZMUO 027036	46.1	46.1	1	0.042	100	658	MZ633890.1
Notothecta flavipes voucher ZMUO.028441 cytochrome oxidase subunit 1 (COI) gene, partial cds; mitochondrial	Notothecta flavipes	46.1	46.1	1	0.042	100	658	MZ633886.1
Hemerobius nitidulus voucher TR00018 cytochrome oxidase subunit 1 (COI) gene, partial cds; mitochondrial	Hemerobius nitidulus	46.1	46.1	1	0.042	100	658	MZ633630.1
Serropalpus barbatus voucher ZMUO.013065 cytochrome oxidase subunit 1 (COI) gene, partial cds; mitochondrial	Serropalpus barbatus	46.1	46.1	1	0.042	100	658	MZ633566.1
Allodia alternans voucher MZH_HP.1567 cytochrome oxidase subunit 1 (COI) gene, partial cds; mitochondrial	Allodia alternans	46.1	46.1	1	0.042	100	622	MZ633556.1
Brachypeza bisignata voucher TSZD-JKJ-100585 cytochrome oxidase subunit 1 (COI) gene, partial cds; mitochondrial	Brachypeza bisignata	46.1	46.1	1	0.042	100	658	MZ633298.1
Arrhenopeplus tesserula voucher ZMUO.028522 cytochrome oxidase subunit 1 (COI) gene, partial cds; mitochondrial	Arrhenopeplus tesserula	46.1	46.1	1	0.042	100	658	MZ633118.1
Monophadnoides rubi voucher ZMUO.035979 cytochrome oxidase subunit 1 (COI) gene, partial cds; mitochondrial	Monophadnoides rubi	46.1	46.1	1	0.042	100	654	MZ633032.1
Robertus lividus voucher ZMUO_00137 cytochrome oxidase subunit 1 (COI) gene, partial cds; mitochondrial	Robertus lividus	46.1	46.1	1	0.042	100	658	MZ632811.1
Allodiopsis domestica voucher TSZD-JKJ-100852 cytochrome oxidase subunit 1 (COI) gene, partial cds; mitochondrial	Allodiopsis domestica	46.1	46.1	1	0.042	100	658	MZ632655.1
Monophadnoides rubi voucher ZMUO.028191 cytochrome oxidase subunit 1 (COI) gene, partial cds; mitochondrial	Monophadnoides rubi	46.1	46.1	1	0.042	100	658	MZ632573.1
Hemerobius nitidulus voucher TR00017 cytochrome oxidase subunit 1 (COI) gene, partial cds; mitochondrial	Hemerobius nitidulus	46.1	46.1	1	0.042	100	658	MZ632451.1
Robertus lividus voucher ZMUO.000864 cytochrome oxidase subunit 1 (COI) gene, partial cds; mitochondrial	Robertus lividus	46.1	46.1	1	0.042	100	658	MZ632372.1
Selandria melanosterna voucher ZMUO.028257 cytochrome oxidase subunit 1 (COI) gene, partial cds; mitochondrial	Selandria melanosterna	46.1	46.1	1	0.042	100	658	MZ632290.1
Robertus lividus voucher ZMUO.000862 cytochrome oxidase subunit 1 (COI) gene, partial cds; mitochondrial	Robertus lividus	46.1	46.1	1	0.042	100	658	MZ631803.1
Mycetophila exstincta voucher MZH_HP.1836 cytochrome oxidase subunit 1 (COI) gene, partial cds; mitochondrial	Mycetophila exstincta	46.1	46.1	1	0.042	100	658	MZ631681.1
Serropalpus barbatus voucher ZMUO.013064 cytochrome oxidase subunit 1 (COI) gene, partial cds; mitochondrial	Serropalpus barbatus	46.1	46.1	1	0.042	100	658	MZ631569.1
Robertus lividus voucher ZMUO.000865 cytochrome oxidase subunit 1 (COI) gene, partial cds; mitochondrial	Robertus lividus	46.1	46.1	1	0.042	100	658	MZ631539.1
Bracon picticornis voucher ZMUO.026958 cytochrome oxidase subunit 1 (COI) gene, partial cds; mitochondrial	Bracon picticornis	46.1	46.1	1	0.042	100	658	MZ630913.1
Brachypeza bisignata voucher MZH_HP.1534 cytochrome oxidase subunit 1 (COI) gene, partial cds; mitochondrial	Brachypeza bisignata	46.1	46.1	1	0.042	100	658	MZ630898.1
Robertus lividus voucher ZMUO.000866 cytochrome oxidase subunit 1 (COI) gene, partial cds; mitochondrial	Robertus lividus	46.1	46.1	1	0.042	100	658	MZ630831.1
Robertus lividus voucher ZMUO.000863 cytochrome oxidase subunit 1 (COI) gene, partial cds; mitochondrial	Robertus lividus	46.1	46.1	1	0.042	100	658	MZ630753.1
Melanomya nana voucher MZH_HP.2099 cytochrome oxidase subunit 1 (COI) gene, partial cds; mitochondrial	Melanomya nana	46.1	46.1	1	0.042	100	658	MZ630575.1
Brachypeza bisignata voucher MZH_HP.1572 cytochrome oxidase subunit 1 (COI) gene, partial cds; mitochondrial	Brachypeza bisignata	46.1	46.1	1	0.042	100	658	MZ630242.1
Hydrosmecta sp. ZMUO 028749 voucher ZMUO.028749 cytochrome oxidase subunit 1 (COI) gene, partial cds; mitochondrial	Hydrosmecta sp. ZMUO 028749	46.1	46.1	1	0.042	100	658	MZ629944.1
Nanocladius dichromus voucher ZMUO.025256 cytochrome oxidase subunit 1 (COI) gene, partial cds; mitochondrial	Nanocladius dichromus	46.1	46.1	1	0.042	100	658	MZ629849.1
Hemerobius micans voucher TR00093 cytochrome oxidase subunit 1 (COI) gene, partial cds; mitochondrial	Hemerobius micans	46.1	46.1	1	0.042	100	658	MZ629712.1
Monophadnoides rubi voucher ZMUO.028200 cytochrome oxidase subunit 1 (COI) gene, partial cds; mitochondrial	Monophadnoides rubi	46.1	46.1	1	0.042	100	658	MZ629616.1
Limnia paludicola voucher MZH_HP.744 cytochrome oxidase subunit 1 (COI) gene, partial cds; mitochondrial	Limnia paludicola	46.1	46.1	1	0.042	100	658	MZ629379.1
Gnathochorisis dentifer voucher FICH-001526 cytochrome oxidase subunit 1 (COI) gene, partial cds; mitochondrial	Gnathochorisis dentifer	46.1	46.1	1	0.042	100	615	MZ628798.1
Gelis nigritulus voucher IO01_G513 cytochrome oxidase subunit 1 (COI) gene, partial cds; mitochondrial	Gelis nigritulus	46.1	46.1	1	0.042	100	658	MZ628662.1
Platycheirus jaerensis voucher jka08-00279 cytochrome oxidase subunit 1 (COI) gene, partial cds; mitochondrial	Platycheirus jaerensis	46.1	46.1	1	0.042	100	637	MZ628586.1
Nanocladius dichromus voucher EJV-20110073 cytochrome oxidase subunit 1 (COI) gene, partial cds; mitochondrial	Nanocladius dichromus	46.1	46.1	1	0.042	100	654	MZ628545.1
Barichneumon peregrinator voucher FICH-000928 cytochrome oxidase subunit 1 (COI) gene, partial cds; mitochondrial	Barichneumon peregrinator	46.1	46.1	1	0.042	100	631	MZ628290.1
Rhamphomyia dentata voucher KWi-039 cytochrome oxidase subunit 1 (COI) gene, partial cds; mitochondrial	Rhamphomyia dentata	46.1	46.1	1	0.042	100	658	MZ628196.1
Gelis festinans voucher IO03_G69 cytochrome oxidase subunit 1 (COI) gene, partial cds; mitochondrial	Gelis festinans	46.1	46.1	1	0.042	100	658	MZ628030.1
Nanocladius dichromus voucher EJV-20110074 cytochrome oxidase subunit 1 (COI) gene, partial cds; mitochondrial	Nanocladius dichromus	46.1	46.1	1	0.042	100	658	MZ627890.1
Platycheirus jaerensis voucher jka08-00808 cytochrome oxidase subunit 1 (COI) gene, partial cds; mitochondrial	Platycheirus jaerensis	46.1	46.1	1	0.042	100	658	MZ627547.1
Cratichneumon flavifrons voucher FICH-001666 cytochrome oxidase subunit 1 (COI) gene, partial cds; mitochondrial	Cratichneumon flavifrons	46.1	46.1	1	0.042	100	658	MZ627522.1
Limnia unguicornis voucher MHZ_HP.542 cytochrome oxidase subunit 1 (COI) gene, partial cds; mitochondrial	Limnia unguicornis	46.1	46.1	1	0.042	100	658	MZ627414.1
Gnathochorisis dentifer voucher FICH-001527 cytochrome oxidase subunit 1 (COI) gene, partial cds; mitochondrial	Gnathochorisis dentifer	46.1	46.1	1	0.042	100	618	MZ627346.1
Gelis albipalpus voucher IO02_G391 cytochrome oxidase subunit 1 (COI) gene, partial cds; mitochondrial	Gelis albipalpus	46.1	46.1	1	0.042	100	658	MZ627314.1
[truncated: 122 more rows]

## Sheet: Aejapo_COI_R141_japo
RID: 46C54UYC013						Non-target species
[truncated: 1,008 more rows]

[truncated: 4 more sheets: Aejapo_JapoCOIP, Aekore_Akore-f, Aekore_Akore-r, Aekore_Akore-p]
