# Supplementary material for: Mosquitoes on a chip—environmental DNA-based detection of invasive mosquito species using high-throughput real-time PCR
Source: PeerJ. 2024 Sep 30;12:e17782. doi: 10.7717/peerj.17782 (PMC11448751; doi:10.7717/peerj.17782)
Supplement: Supplemental Information 11 [file peerj-12-17782-s011.xls]

## Sheet: Sheet1
ITEM TO CHECK	IMPORTANCE	CHECKLIST
EXPERIMENTAL DESIGN
Definition of experimental and control groups	E	123 qPCR vs. HT-qPCR
Number within each group	E	193213
Assay carried out by core lab or investigator's lab?	D	/
Acknowledgement of authors' contributions	D	/
SAMPLE
Description	E	138 pp.
Volume/mass of sample processed	D	142
Microdissection or macrodissection	E	not applicable
Processing procedure	E	/
If frozen - how and how quickly?	E	147
If fixed - with what, how quickly?	E	not applicable
Sample storage conditions and duration (especially for FFPE samples)	E	147
NUCLEIC ACID EXTRACTION
Procedure and/or instrumentation	E	155 pp.
Name of kit and details of any modifications	E	156, 162
Source of additional reagents used	D	/
Details of DNase or RNAse treatment	E	not applicable
Contamination assessment (DNA or RNA)	E	not applicable
Nucleic acid quantification	E	201
Instrument and method	E	201
Purity (A260/A280)	D	/
Yield	D	/
RNA integrity method/instrument	E	not applicable
RIN/RQI or Cq of 3' and 5' transcripts	E	not applicable
Electrophoresis traces	D	not applicable
Inhibition testing (Cq dilutions, spike or other)	E	218 pp.
REVERSE TRANSCRIPTION
Complete reaction conditions	E	not applicable
Amount of RNA and reaction volume	E	not applicable
Priming oligonucleotide (if using GSP) and concentration	E	not applicable
Reverse transcriptase and concentration	E	not applicable
Temperature and time	E	not applicable
Manufacturer of reagents and catalogue numbers	D	not applicable
Cqs with and without RT	D*	not applicable
Storage conditions of cDNA	D	not applicable
qPCR TARGET INFORMATION
If multiplex, efficiency and LOD of each assay.	E	not applicable
Sequence accession number	E	not applicable
Location of amplicon	D	not applicable
Amplicon length	E	Table 1
In silico specificity screen (BLAST, etc)	E	not applicable
Pseudogenes, retropseudogenes or other homologs?	D	not applicable
Sequence alignment	D	not applicable
Secondary structure analysis of amplicon	D	not applicable
Location of each primer by exon or intron (if applicable)	E	not applicable
What splice variants are targeted?	E	not applicable
qPCR OLIGONUCLEOTIDES
Primer sequences	E	Table 1
RTPrimerDB Identification Number	D	not applicable
Probe sequences	D**	Table 1
Location and identity of any modifications	E	not applicable
Manufacturer of oligonucleotides	D	not applicable
Purification method	D	not applicable
qPCR PROTOCOL
Complete reaction conditions	E	189 pp.
Reaction volume and amount of cDNA/DNA	E	see above
Primer, (probe), Mg++ and dNTP concentrations	E	see above
Polymerase identity and concentration	E	see above
Buffer/kit identity and manufacturer	E	see above
Exact chemical constitution of the buffer	D	/
Additives (SYBR Green I, DMSO, etc.)	E	not applicable
Manufacturer of plates/tubes and catalog number	D	/
Complete thermocycling parameters	E	191 pp.
Reaction setup (manual/robotic)	D	/
Manufacturer of qPCR instrument	E	186
qPCR VALIDATION
Evidence of optimisation (from gradients)	D	not applicable
Specificity (gel, sequence, melt, or digest)	E	not applicable
For SYBR Green I, Cq of the NTC	E	not applicable
Standard curves with slope and y-intercept	E	Table 3
PCR efficiency calculated from slope	E	Table 3
Confidence interval for PCR efficiency or standard error	D	/
r2 of standard curve	E	Table 3
Linear dynamic range	E	Supplement Table S3
Cq variation at lower limit	E	Supplement Table S3
Confidence intervals throughout range	D	/
Evidence for limit of detection	E	Table 3
If multiplex, efficiency and LOD of each assay.	E	not applicable
DATA ANALYSIS
qPCR analysis program (source, version)	E	187
Cq method determination	E	187
Outlier identification and disposition	E	297
Results of NTCs	E	297
Justification of number and choice of reference genes	E	not applicable
Description of normalisation method	E	not applicable
Number and concordance of biological replicates	D	/
Number and stage (RT or qPCR) of technical replicates	E	193, 213
Repeatability (intra-assay variation)	E	Supplement Data S1
Reproducibility (inter-assay variation, %CV)	D	/
Power analysis	D	/
Statistical methods for result significance	E	235 pp.
Software (source, version)	E	235
Cq or raw data submission using RDML	D	/
Table 1. MIQE checklist for authors, reviewers and editors. All essential information (E) must be submitted with the manuscript. Desirable
information (D) should be submitted if available. If using primers obtained from RTPrimerDB, information on qPCR target, oligonucleotides,
protocols and validation is available from that source.
*: Assessing the absence of DNA using a no RT assay is essential when first extracting RNA. Once the sample has been validated as
RDNA-free, inclusion of a no-RT control is desirable, but no longer essential.
**: Disclosure of the probe sequence is highly desirable and strongly encouraged. However, since not all commercial pre-designed assay
vendors provide this information, it cannot be an essential requirement. Use of such assays is advised against.
